# Supplementary material for: Identification of commensal gut microbiota signatures as predictors of clinical severity and disease progression in multiple sclerosis
Source: Sci Rep. 2024 Jul 3;14:15292. doi: 10.1038/s41598-024-64369-x (PMC11222390; doi:10.1038/s41598-024-64369-x)
Supplement: Supplementary file 2 — Supplementary Tables. [file 41598_2024_64369_MOESM2_ESM.xlsx]

## Sheet: Table of Tables
List of Supplemental Tables
Table S1: Phylum Fold-Change Analysis (DESeq2). Related to Figure 2.
Table S2: Class Fold-Change Analysis (DESeq2). Related to Figure 2.
Table S3: Order Fold-Change Analysis (DESeq2). Related to Figure 2.
Table S4: Family Fold-Change Analysis (DESeq2). Related to Figure 2.
Table S5: Genus Fold-Change Analysis (DESeq2). Related to Figure 2.
Table S6: ASV Fold-Change Analysis (DESeq2). Related to Figure 2.
Table S7: Taxonomic Association Heat Tree Stats. Related to Figure 2.
Table S8: Phylum Association with Progressor Status and Closely Related Subject Metadata. Related to Figure 3.
Table S9: Class Association with Progressor Status and Closely Related Subject Metadata. Related to Figure 3.
Table S10: Order Association with Progressor Status and Closely Related Subject Metadata. Related to Figure 3.
Table S11: Family Association with Progressor Status and Closely Related Subject Metadata. Related to Figure 3.
Table S12: Genus Association with Progressor Status and Closely Related Subject Metadata. Related to Figure 3.
Table S13: ASV Association with Subject Metadata. Related to Figure 4.
Table S14: Inferred Enzymes Encoded by ASVs Correlated with Progressor Status. Related to Figure 4.
Table S15: Inferred Pathways Present in ASVs Correlated with Progressor Status. Related to Figure 4.
Table S16: Differentially Abundant Enzymes in the Inferred Metagenome of Progressor Status Associated ASVs. Related to Figure 4.
Table S17: Differentially Abundant Pathways in the Inferred Metagenome of Progressor Status Associated ASVs. Related to Figure 4.
Table S18: Stratified Enzymes in the Inferred Metagenome of Progressor Status Associated ASVs. Related to Figure 4.
Table S19: Differentially Abundant Enzymes in the Inferred Metagenome of Constipation Associated ASVs. Related to Figure 6.
Table S20: Differentially Abundant Pathways in the Inferred Metagenome of Constipation Associated ASVs. Related to Figure 6.

## Sheet: S1
Table S1: Phylum Fold-Change Analysis (DESeq2). Related to Figure 2.
	log2fc	SE log2fc	padj	Phylum
ASV63	2.14663	1.92613	0.265074	Fusobacteriota
ASV1	0.139073	0.256402	0.587542	Bacteroidota
ASV35	-0.193812	0.385324	0.614974	Actinobacteriota
ASV22	-0.220948	0.466216	0.635559	Proteobacteria
ASV52	-0.375436	0.768035	0.624965	Desulfobacterota
ASV2	-0.431837	0.210988	0.0406839	Firmicutes
ASV9	-1.65958	1.08398	0.125768	Verrucomicrobiota
ASV304	-5.368	3.41627	0.116112	Synergistota

## Sheet: S2
Table S2: Class Fold-Change Analysis (DESeq2). Related to Figure 2.
	log2fc	SE log2fc	padj	Class
ASV63	1.86868	1.88389	0.321234	Fusobacteriia
ASV70	1.3885	1.8638	0.456282	Alphaproteobacteria
ASV20	0.209024	0.336197	0.534118	Negativicutes
ASV13	0.0717929	0.414921	0.86263	Coriobacteriia
ASV1	-0.0385626	0.329583	0.906857	Bacteroidia
ASV27	-0.3108	0.3448	0.367381	Bacilli
ASV2	-0.371305	0.222179	0.0946836	Clostridia
ASV52	-0.491051	0.771418	0.524414	Desulfovibrionia
ASV35	-0.535567	0.547602	0.328063	Actinobacteria
ASV22	-1.07161	0.513077	0.0367447	Gammaproteobacteria
ASV9	-1.15213	1.10871	0.298729	Verrucomicrobiae
ASV551	-2.03753	3.41055	0.550228	Lentisphaeria
ASV304	-5.45064	3.41623	0.110598	Synergistia

## Sheet: S3
Table S3: Order Fold-Change Analysis (DESeq2). Related to Figure 2.
	log2fc	SE log2fc	padj	Order
ASV70	2.53457	1.77978	0.15442	Rhodospirillales
ASV332	2.10458	0.967382	0.0295892	Clostridiales
ASV20	0.39708	1.00739	0.693458	Acidaminococcales
ASV132	0.125632	0.385729	0.744651	Peptostreptococcales-Tissierellales
ASV13	0.0571303	0.424669	0.892984	Coriobacteriales
ASV42	-0.0911908	0.349576	0.794199	Erysipelotrichales
ASV2	-0.116289	0.225282	0.605719	Oscillospirales
ASV1	-0.128131	0.356631	0.719385	Bacteroidales
ASV540	-0.295144	1.17014	0.800863	Peptococcales
ASV63	-0.308437	2.00092	0.877494	Fusobacteriales
ASV4	-0.337528	0.179555	0.0601345	Lachnospirales
ASV35	-0.447016	0.805372	0.578865	Bifidobacteriales
ASV22	-0.508598	0.617733	0.41032	Burkholderiales
ASV52	-0.551535	0.779485	0.479217	Desulfovibrionales
ASV47	-0.609184	0.879685	0.488622	Veillonellales-Selenomonadales
ASV120	-0.653887	0.844237	0.438618	Christensenellales
ASV357	-0.880873	1.09503	0.421151	Clostridia vadinBB60 group
ASV9	-0.924722	1.08998	0.396226	Verrucomicrobiales
ASV27	-0.964431	0.630358	0.126023	Lactobacillales
ASV170	-0.970623	1.41097	0.491509	Clostridia UCG-014
ASV287	-1.17991	0.492679	0.0166257	Actinomycetales
ASV68	-1.65504	0.77001	0.0316048	Monoglobales
ASV429	-2.3619	0.906311	0.00915905	Eubacteriales
ASV26	-3.23673	0.988951	0.00106452	Enterobacterales
ASV551	-3.48049	3.40827	0.307165	Victivallales
ASV398	-3.65924	3.41851	0.284432	RF39
ASV304	-5.33254	3.41623	0.118538	Synergistales
ASV165	-8.69689	3.19505	0.00648902	Izemoplasmatales

## Sheet: S4
Table S4: Family Fold-Change Analysis (DESeq2). Related to Figure 2.
	log2fc	SE log2fc	padj	Family
ASV63	2.91793	1.89204	0.123021	Fusobacteriaceae
ASV332	2.82618	0.922662	0.00219075	Clostridiaceae
ASV16	2.37812	1.52013	0.117719	Prevotellaceae
ASV136	1.06602	1.04718	0.308679	Pasteurellaceae
ASV132	1.06156	0.658888	0.107149	Peptostreptococcaceae
ASV251	0.706324	2.04621	0.729954	Barnesiellaceae
ASV42	0.678846	0.416564	0.103179	Erysipelatoclostridiaceae
ASV44	0.603308	0.832342	0.468555	Marinifilaceae
ASV17	0.564523	0.744178	0.4481	Tannerellaceae
ASV20	0.546172	1.02177	0.592972	Acidaminococcaceae
ASV13	0.513507	0.988926	0.603581	Coriobacteriaceae
ASV2	0.494456	0.269467	0.0665145	Ruminococcaceae
ASV156	0.42343	0.509471	0.405907	Butyricicoccaceae
ASV540	0.347181	1.16751	0.766185	Peptococcaceae
ASV47	0.292624	0.90409	0.74619	Veillonellaceae
ASV767	0.288803	1.90692	0.879621	Family XI
ASV1	0.209158	0.367367	0.569124	Bacteroidaceae
ASV4	0.047748	0.226339	0.83292	Lachnospiraceae
ASV22	0.0122569	0.691499	0.985858	Sutterellaceae
ASV35	-0.000228532	0.841218	0.999783	Bifidobacteriaceae
ASV52	-0.0105046	0.774828	0.989183	Desulfovibrionaceae
ASV21	-0.0531316	0.613492	0.930985	Rikenellaceae
ASV75	-0.126073	0.264047	0.63303	Oscillospiraceae
ASV27	-0.185828	0.610237	0.760734	Streptococcaceae
ASV142	-0.307103	0.397093	0.4393	Eggerthellaceae
ASV899	-0.313697	0.855277	0.713784	Anaerofustaceae
ASV62	-0.347493	0.598134	0.561267	[Eubacterium] coprostanoligenes group
ASV289	-0.425181	0.566495	0.452926	Anaerovoracaceae
ASV120	-0.663143	0.83988	0.42978	Christensenellaceae
ASV143	-0.668635	0.538425	0.214297	Erysipelotrichaceae
ASV287	-0.681265	0.487566	0.16233	Actinomycetaceae
ASV223	-0.695807	1.31913	0.597866	Coriobacteriales Incertae Sedis
ASV9	-0.837931	1.08438	0.439684	Akkermansiaceae
ASV720	-0.865202	2.33285	0.710729	Atopobiaceae
ASV482	-0.983004	1.7965	0.584257	UCG-010
ASV68	-1.3895	0.760826	0.0678038	Monoglobaceae
ASV577	-1.47134	1.0468	0.159855	Defluviitaleaceae
ASV138	-2.23717	1.21881	0.0664261	Lactobacillaceae
ASV551	-2.79524	3.4056	0.411774	Victivallaceae
ASV751	-2.80601	2.13276	0.188285	Hydrogenoanaerobacterium
ASV763	-3.10106	3.41873	0.364365	Muribaculaceae
ASV629	-3.27472	2.18205	0.133419	Hungateiclostridiaceae
ASV429	-3.79071	2.63216	0.149825	Eubacteriaceae
ASV304	-4.75239	3.41614	0.164177	Synergistaceae
ASV217	-6.51555	2.55325	0.0107149	Selenomonadaceae

## Sheet: S5
Table S5: Genus Fold-Change Analysis (DESeq2). Related to Figure 2.
	log2fc	SE log2fc	padj	Genus
ASV79	9.76974	2.60692	0.000178522	Alloprevotella
ASV16	8.047	2.3482	0.000610554	Prevotella_9
ASV101	2.17199	3.08832	0.481873	Paraprevotella
ASV343	2.12824	3.41219	0.532815	Parasutterella
ASV60	2.12045	2.32542	0.361844	Sutterella
ASV694	1.26919	1.75773	0.470257	Peptococcus
ASV44	1.03221	0.976578	0.290525	Odoribacter
ASV52	0.765743	0.98214	0.435586	Bilophila
ASV14	0.504583	0.703331	0.473116	Alistipes
ASV323	0.425409	0.742475	0.566672	Lactococcus
ASV433	0.41075	1.22365	0.737115	Prevotella
ASV13	0.408113	1.00344	0.684219	Collinsella
ASV116	0.345948	1.07583	0.747783	Lachnospiraceae ND3007 group
ASV42	0.330519	1.20578	0.783999	Erysipelotrichaceae UCG-003
ASV5	0.283884	0.431102	0.510212	Bacteroides
ASV194	0.207611	2.47773	0.933223	Ruminococcus
ASV767	0.00412248	1.66648	0.998026	Fenollaria
ASV714	-0.0323789	1.93283	0.986634	Lactobacillus
ASV387	-0.214386	0.642011	0.738433	Holdemania
ASV163	-0.253428	1.06834	0.812489	UCG-005
ASV145	-0.329491	1.49151	0.825162	NK4A214 group
ASV17	-0.34129	0.825248	0.679196	Parabacteroides
ASV995	-0.415959	1.46626	0.776651	Campylobacter
ASV53	-0.464013	1.29901	0.720939	[Eubacterium] siraeum group
ASV27	-0.496226	0.479238	0.30046	Streptococcus
ASV1106	-0.573398	1.07877	0.595051	Atopobium
ASV251	-0.617894	2.2927	0.787542	Barnesiella
ASV610	-0.712022	1.00822	0.480054	[Eubacterium] brachy group
ASV317	-1.06489	1.7345	0.53925	Butyricimonas
ASV98	-1.11507	0.825509	0.17677	Monoglobus
ASV88	-1.18473	3.37191	0.725325	Coprococcus
ASV899	-1.31563	0.969546	0.174794	Anaerofustis
ASV120	-1.38763	1.02117	0.174192	Christensenellaceae R-7 group
ASV129	-1.6827	2.0647	0.415079	Desulfovibrio
ASV519	-1.76032	2.50877	0.482887	Slackia
ASV658	-1.92869	1.99719	0.334195	Mogibacterium
ASV577	-1.95061	1.19839	0.10359	Defluviitaleaceae UCG-011
ASV258	-2.16712	1.0194	0.0335131	Veillonella
ASV312	-2.19426	0.939465	0.0195098	[Clostridium] innocuum group
ASV307	-2.38944	1.98504	0.228696	Tyzzerella
ASV177	-2.48263	0.878748	0.00472523	[Eubacterium] ventriosum group
ASV725	-2.58254	1.61055	0.108822	Faecalitalea
ASV480	-2.70992	3.41744	0.427796	Coprobacter
ASV9	-3.18919	1.13149	0.00482377	Akkermansia
ASV639	-3.79512	3.41477	0.266404	Caproiciproducens
ASV164	-4.21247	1.24448	0.000712005	Erysipelatoclostridium
ASV304	-4.71311	3.41347	0.167358	Cloacibacillus
ASV429	-6.00225	2.36974	0.0113131	Eubacterium
ASV143	-7.09732	2.59511	0.00624021	Holdemanella
ASV137	-21.8782	3.41688	1.52377e-10	Succiniclasticum
ASV494	-22.5691	3.41614	3.93261e-11	Howardella
ASV405	-23.168	3.4158	1.1803e-11	Megamonas

## Sheet: S6
Table S6: ASV Fold-Change Analysis (DESeq2). Related to Figure 2.
	log2fc	SE log2fc	padj	Species
ASV1:g__Bacteroides	1.14756	0.540292	0.0336731	ASV1:g__Bacteroides
ASV2:g__Faecalibacterium	0.609488	0.727775	0.402329	ASV2:g__Faecalibacterium
ASV4:g__Blautia	0.452351	0.539087	0.40141	ASV4:g__Blautia
ASV5:g__Bacteroides	-0.213894	1.33002	0.872235	ASV5:g__Bacteroides
ASV6:g__Bacteroides	0.815995	0.587379	0.164768	ASV6:g__Bacteroides
ASV9:g__Akkermansia	-1.42475	1.1325	0.208369	ASV9:g__Akkermansia
ASV10:f__Lachnospiraceae	0.739723	0.66065	0.262846	ASV10:f__Lachnospiraceae
ASV12:f__Ruminococcaceae	1.13109	1.28582	0.37904	ASV12:f__Ruminococcaceae
ASV13:aerofaciens	0.982252	1.20677	0.415671	ASV13:aerofaciens
ASV14:g__Alistipes	-0.462006	1.03938	0.656679	ASV14:g__Alistipes
ASV16:g__Prevotella_9	5.96255	2.3177	0.0100934	ASV16:g__Prevotella_9
ASV17:g__Parabacteroides	0.489022	0.925253	0.597133	ASV17:g__Parabacteroides
ASV18:f__Lachnospiraceae	0.486841	0.580385	0.401567	ASV18:f__Lachnospiraceae
ASV19:g__Anaerostipes	0.873571	0.685793	0.20273	ASV19:g__Anaerostipes
ASV20:g__Phascolarctobacterium	0.851952	1.53707	0.579393	ASV20:g__Phascolarctobacterium
ASV21:g__Alistipes	1.36832	0.848894	0.106987	ASV21:g__Alistipes
ASV22:g__Parasutterella	0.0129753	0.955166	0.989162	ASV22:g__Parasutterella
ASV23:f__Lachnospiraceae	1.34393	0.825309	0.103441	ASV23:f__Lachnospiraceae
ASV24:g__Subdoligranulum	-0.745852	1.14274	0.513959	ASV24:g__Subdoligranulum
ASV25:g__Bacteroides	-0.350519	0.467104	0.453008	ASV25:g__Bacteroides
ASV26:o__Enterobacterales	-1.38722	1.2241	0.257107	ASV26:o__Enterobacterales
ASV27:g__Streptococcus	0.197695	0.477884	0.679103	ASV27:g__Streptococcus
ASV31:massiliensis	-1.16613	1.7684	0.509621	ASV31:massiliensis
ASV32:g__Ruminococcus	-0.72013	1.16123	0.535161	ASV32:g__Ruminococcus
ASV34:f__Lachnospiraceae	0.125962	0.621511	0.839392	ASV34:f__Lachnospiraceae
ASV35:g__Bifidobacterium	0.068896	0.854705	0.935754	ASV35:g__Bifidobacterium
ASV38:g__[Eubacterium] hallii group	0.662481	0.87253	0.447695	ASV38:g__[Eubacterium] hallii group
ASV41:f__Lachnospiraceae	0.535222	0.804664	0.505954	ASV41:f__Lachnospiraceae
ASV42:g__Erysipelotrichaceae UCG-003	0.819404	1.20561	0.49672	ASV42:g__Erysipelotrichaceae UCG-003
ASV43:f__Lachnospiraceae	0.562651	0.565746	0.319966	ASV43:f__Lachnospiraceae
ASV44:g__Odoribacter	1.1667	1.06856	0.274901	ASV44:g__Odoribacter
ASV47:g__Dialister	-1.17869	1.36536	0.387984	ASV47:g__Dialister
ASV51:g__Oscillibacter	-0.667713	0.567781	0.239593	ASV51:g__Oscillibacter
ASV52:g__Bilophila	1.29475	0.983502	0.188017	ASV52:g__Bilophila
ASV53:siraeum	-1.20893	1.377	0.379974	ASV53:siraeum
ASV54:f__Lachnospiraceae	-0.955074	0.898041	0.287551	ASV54:f__Lachnospiraceae
ASV55:f__Acidaminococcaceae	2.67244	1.89893	0.159327	ASV55:f__Acidaminococcaceae
ASV56:g__[Ruminococcus] torques group	0.26384	0.790926	0.738694	ASV56:g__[Ruminococcus] torques group
ASV57:f__Lachnospiraceae	1.22384	0.96905	0.206615	ASV57:f__Lachnospiraceae
ASV58:g__Coprococcus	-0.222337	1.32633	0.866872	ASV58:g__Coprococcus
ASV59:f__Ruminococcaceae	1.29467	1.08379	0.23225	ASV59:f__Ruminococcaceae
ASV60:g__Sutterella	2.84663	2.60111	0.273783	ASV60:g__Sutterella
ASV61:laneus	-23.4416	3.41553	6.73208e-12	ASV61:laneus
ASV62:f__[Eubacterium] coprostanoligenes group	-1.1214	1.35944	0.409431	ASV62:f__[Eubacterium] coprostanoligenes group
ASV65:g__Incertae Sedis	1.11522	0.698751	0.110486	ASV65:g__Incertae Sedis
ASV68:g__Monoglobus	-1.62189	1.28757	0.207795	ASV68:g__Monoglobus
ASV70:o__Rhodospirillales	10.8773	3.38564	0.00131457	ASV70:o__Rhodospirillales
ASV72:f__[Eubacterium] coprostanoligenes group	-0.054643	3.12263	0.986038	ASV72:f__[Eubacterium] coprostanoligenes group
ASV73:g__Megasphaera	-24.0931	3.4154	1.73536e-12	ASV73:g__Megasphaera
ASV74:f__Lachnospiraceae	-0.937373	0.721284	0.193742	ASV74:f__Lachnospiraceae
ASV75:g__UCG-002	1.32758	1.03378	0.199072	ASV75:g__UCG-002
ASV76:f__Lachnospiraceae	0.209225	1.00135	0.834494	ASV76:f__Lachnospiraceae
ASV78:o__Rhodospirillales	-2.08011	2.2662	0.35868	ASV78:o__Rhodospirillales
ASV79:g__Alloprevotella	6.72247	3.37103	0.0461314	ASV79:g__Alloprevotella
ASV81:g__Christensenellaceae R-7 group	-5.31661	3.38748	0.116535	ASV81:g__Christensenellaceae R-7 group
ASV83:f__Lachnospiraceae	-1.24157	1.62336	0.444384	ASV83:f__Lachnospiraceae
ASV85:g__Roseburia	1.03001	0.917381	0.261534	ASV85:g__Roseburia
ASV88:eutactus	-0.384848	3.37217	0.909139	ASV88:eutactus
ASV89:plebeius	1.5607	3.37222	0.6435	ASV89:plebeius
ASV90:g__Lachnospira	-1.49913	1.3868	0.279697	ASV90:g__Lachnospira
ASV91:g__UCG-003	0.170018	1.43006	0.905363	ASV91:g__UCG-003
ASV92:g__Colidextribacter	-0.219287	0.979069	0.822776	ASV92:g__Colidextribacter
ASV93:f__Oscillospiraceae	-0.567538	0.569972	0.319382	ASV93:f__Oscillospiraceae
ASV96:g__UCG-002	-1.25289	2.20633	0.57013	ASV96:g__UCG-002
ASV97:g__CAG-352	-26.0498	3.41523	2.39271e-14	ASV97:g__CAG-352
ASV98:g__Monoglobus	-0.42569	0.875807	0.626929	ASV98:g__Monoglobus
ASV100:f__Lachnospiraceae	0.766017	0.617599	0.214859	ASV100:f__Lachnospiraceae
ASV101:g__Paraprevotella	2.63478	3.06061	0.389311	ASV101:g__Paraprevotella
ASV102:distasonis	0.476983	2.23196	0.830776	ASV102:distasonis
ASV103:g__[Eubacterium] ruminantium group	-2.98798	2.9163	0.305563	ASV103:g__[Eubacterium] ruminantium group
ASV104:g__Bacteroides	5.59112	3.39144	0.0992298	ASV104:g__Bacteroides
ASV105:g__UBA1819	-0.323215	0.59347	0.586015	ASV105:g__UBA1819
ASV106:g__Faecalitalea	-2.27874	1.31495	0.083105	ASV106:g__Faecalitalea
ASV108:g__UCG-002	-1.06889	2.51761	0.671154	ASV108:g__UCG-002
ASV109:f__Lachnospiraceae	0.91128	0.945252	0.335016	ASV109:f__Lachnospiraceae
ASV112:f__Lachnospiraceae	0.714727	0.914375	0.434417	ASV112:f__Lachnospiraceae
ASV116:g__Lachnospiraceae ND3007 group	0.700807	1.10212	0.524859	ASV116:g__Lachnospiraceae ND3007 group
ASV119:g__Dorea	0.759994	1.06948	0.477322	ASV119:g__Dorea
ASV120:g__Christensenellaceae R-7 group	-0.405811	1.47686	0.783485	ASV120:g__Christensenellaceae R-7 group
ASV121:f__Lachnospiraceae	-1.80591	1.1843	0.127291	ASV121:f__Lachnospiraceae
ASV126:g__Lachnospira	1.94866	1.15472	0.0914958	ASV126:g__Lachnospira
ASV128:g__[Eubacterium] eligens group	-0.98242	1.3106	0.453499	ASV128:g__[Eubacterium] eligens group
ASV129:g__Desulfovibrio	-8.6978	2.42021	0.000325855	ASV129:g__Desulfovibrio
ASV131:g__Collinsella	-8.4332	2.43231	0.00052599	ASV131:g__Collinsella
ASV132:f__Peptostreptococcaceae	0.651801	0.922971	0.480064	ASV132:f__Peptostreptococcaceae
ASV134:o__Oscillospirales	0.0858919	0.79441	0.9139	ASV134:o__Oscillospirales
ASV135:g__Catenibacterium	4.55678	3.37364	0.176792	ASV135:g__Catenibacterium
ASV136:f__Pasteurellaceae	0.293479	0.960044	0.759838	ASV136:f__Pasteurellaceae
ASV137:g__Succiniclasticum	-21.8023	3.41635	1.75063e-10	ASV137:g__Succiniclasticum
ASV138:g__Ligilactobacillus	-24.1357	3.14816	1.76599e-14	ASV138:g__Ligilactobacillus
ASV139:o__Lactobacillales	-0.74593	1.06741	0.484662	ASV139:o__Lactobacillales
ASV142:f__Eggerthellaceae	-0.967609	0.715106	0.176024	ASV142:f__Eggerthellaceae
ASV143:g__Holdemanella	-6.78149	2.6105	0.00938294	ASV143:g__Holdemanella
ASV145:g__NK4A214 group	-21.8272	3.41566	1.65548e-10	ASV145:g__NK4A214 group
ASV146:g__Prevotella_7	1.74773	3.37361	0.604417	ASV146:g__Prevotella_7
ASV147:g__Incertae Sedis	-1.37633	0.618768	0.026128	ASV147:g__Incertae Sedis
ASV151:f__Oscillospiraceae	-0.133697	0.773741	0.862814	ASV151:f__Oscillospiraceae
ASV154:obesi	-0.327044	1.52372	0.830052	ASV154:obesi
ASV155:f__[Eubacterium] coprostanoligenes group	1.96207	3.04269	0.519025	ASV155:f__[Eubacterium] coprostanoligenes group
ASV156:g__Butyricicoccus	0.552545	0.721773	0.443951	ASV156:g__Butyricicoccus
ASV158:f__Peptostreptococcaceae	1.86936	0.882859	0.0342261	ASV158:f__Peptostreptococcaceae
ASV161:g__NK4A214 group	0.49359	1.68871	0.770066	ASV161:g__NK4A214 group
ASV163:g__UCG-005	0.466293	1.30239	0.720323	ASV163:g__UCG-005
ASV164:g__Erysipelatoclostridium	-2.64007	1.24344	0.0337381	ASV164:g__Erysipelatoclostridium
ASV165:o__Izemoplasmatales	-8.04239	3.41552	0.0185397	ASV165:o__Izemoplasmatales
ASV168:f__Lachnospiraceae	-0.143266	0.610671	0.814516	ASV168:f__Lachnospiraceae
ASV169:f__Lachnospiraceae	-0.0423739	1.65706	0.979599	ASV169:f__Lachnospiraceae
ASV170:o__Clostridia UCG-014	-0.378216	1.95156	0.846331	ASV170:o__Clostridia UCG-014
ASV171:g__Sutterella	-3.27523	3.41577	0.337632	ASV171:g__Sutterella
ASV172:g__Lachnospiraceae UCG-004	1.94697	1.27488	0.126716	ASV172:g__Lachnospiraceae UCG-004
ASV173:g__Christensenellaceae R-7 group	0.575058	1.68019	0.732157	ASV173:g__Christensenellaceae R-7 group
ASV175:g__Erysipelatoclostridium	-0.846807	0.731011	0.246699	ASV175:g__Erysipelatoclostridium
ASV176:g__Lachnoclostridium	-1.75531	0.979173	0.0730289	ASV176:g__Lachnoclostridium
ASV177:g__[Eubacterium] ventriosum group	-1.84523	0.88124	0.0362689	ASV177:g__[Eubacterium] ventriosum group
ASV178:f__Erysipelatoclostridiaceae	-1.6753	1.62892	0.303727	ASV178:f__Erysipelatoclostridiaceae
ASV180:f__Lachnospiraceae	0.0200719	1.62799	0.990163	ASV180:f__Lachnospiraceae
ASV187:f__Lachnospiraceae	0.179916	1.02598	0.860797	ASV187:f__Lachnospiraceae
ASV188:f__Lachnospiraceae	-1.44328	1.17636	0.21986	ASV188:f__Lachnospiraceae
ASV189:f__Lachnospiraceae	0.37517	0.92559	0.685235	ASV189:f__Lachnospiraceae
ASV190:g__Eisenbergiella	-1.58318	1.08611	0.144934	ASV190:g__Eisenbergiella
ASV192:f__Lachnospiraceae	1.16488	0.816031	0.153438	ASV192:f__Lachnospiraceae
ASV194:g__Ruminococcus	2.46508	3.37568	0.465239	ASV194:g__Ruminococcus
ASV195:o__Rhodospirillales	26.8123	3.38584	2.39507e-15	ASV195:o__Rhodospirillales
ASV198:f__Lachnospiraceae	1.58977	1.25994	0.207028	ASV198:f__Lachnospiraceae
ASV199:g__Alistipes	-4.46578	3.41409	0.190858	ASV199:g__Alistipes
ASV201:f__Lachnospiraceae	0.420521	0.981809	0.668424	ASV201:f__Lachnospiraceae
ASV202:g__[Eubacterium] nodatum group	-7.55973	1.95165	0.000107283	ASV202:g__[Eubacterium] nodatum group
ASV206:g__Frisingicoccus	-0.550383	1.17599	0.639773	ASV206:g__Frisingicoccus
ASV207:g__UCG-005	-0.38848	1.40117	0.781585	ASV207:g__UCG-005
ASV209:g__Desulfovibrio	-23.0221	3.41566	1.58208e-11	ASV209:g__Desulfovibrio
ASV211:f__Lachnospiraceae	-0.699016	0.852035	0.411983	ASV211:f__Lachnospiraceae
ASV212:f__Lachnospiraceae	0.26593	1.30514	0.838544	ASV212:f__Lachnospiraceae
ASV213:wadsworthensis	-3.61747	3.41524	0.289502	ASV213:wadsworthensis
ASV214:f__Lachnospiraceae	-4.26183	1.196	0.00036609	ASV214:f__Lachnospiraceae
ASV215:o__Clostridia UCG-014	-24.1743	2.94631	2.30713e-16	ASV215:o__Clostridia UCG-014
ASV216:f__Christensenellaceae	-2.79628	3.38006	0.408074	ASV216:f__Christensenellaceae
ASV217:f__Selenomonadaceae	-3.74564	2.98183	0.20906	ASV217:f__Selenomonadaceae
ASV223:f__Coriobacteriales Incertae Sedis	-2.9846	1.38791	0.0315208	ASV223:f__Coriobacteriales Incertae Sedis
ASV225:hydrogenotrophica	-2.07734	1.12799	0.0655302	ASV225:hydrogenotrophica
ASV226:g__NK4A214 group	-0.970928	1.72736	0.574056	ASV226:g__NK4A214 group
ASV227:g__Eggerthella	1.34821	0.808949	0.0955889	ASV227:g__Eggerthella
ASV229:f__Lactobacillaceae	-3.73501	1.52331	0.0142099	ASV229:f__Lactobacillaceae
ASV232:f__[Eubacterium] coprostanoligenes group	-4.54586	3.40739	0.182165	ASV232:f__[Eubacterium] coprostanoligenes group
ASV235:indistinctus	-0.769157	1.41254	0.586083	ASV235:indistinctus
ASV240:crossotus	-4.60201	3.41396	0.177659	ASV240:crossotus
ASV242:g__Christensenellaceae R-7 group	-1.87504	1.60206	0.241844	ASV242:g__Christensenellaceae R-7 group
ASV245:inops	-4.46907	3.41409	0.190531	ASV245:inops
ASV246:g__Anaerotruncus	-1.00489	0.946271	0.288261	ASV246:g__Anaerotruncus
ASV251:g__Barnesiella	-0.885128	2.34234	0.705518	ASV251:g__Barnesiella
ASV253:g__Oscillibacter	-0.357181	0.701621	0.610696	ASV253:g__Oscillibacter
ASV258:g__Veillonella	-1.54914	1.00498	0.123203	ASV258:g__Veillonella
ASV259:g__UCG-005	-0.7224	2.82161	0.797932	ASV259:g__UCG-005
ASV261:f__Oscillospiraceae	0.929346	0.699778	0.184159	ASV261:f__Oscillospiraceae
ASV263:f__Ruminococcaceae	-4.04181	3.41459	0.236536	ASV263:f__Ruminococcaceae
ASV267:o__Rhodospirillales	-3.93164	3.41128	0.249099	ASV267:o__Rhodospirillales
ASV271:f__Lachnospiraceae	-0.410704	1.20005	0.732171	ASV271:f__Lachnospiraceae
ASV276:f__[Eubacterium] coprostanoligenes group	-12.1269	2.55577	2.08584e-06	ASV276:f__[Eubacterium] coprostanoligenes group
ASV279:g__Incertae Sedis	-1.75509	0.827796	0.0339895	ASV279:g__Incertae Sedis
ASV282:caccae	-1.95276	1.43097	0.172367	ASV282:caccae
ASV286:f__Christensenellaceae	-22.8406	3.19038	8.114e-13	ASV286:f__Christensenellaceae
ASV287:g__Actinomyces	-0.0306365	0.494426	0.950592	ASV287:g__Actinomyces
ASV289:f__Anaerovoracaceae	-1.64772	0.988877	0.0956627	ASV289:f__Anaerovoracaceae
ASV292:f__Ruminococcaceae	-1.66763	0.919194	0.0696421	ASV292:f__Ruminococcaceae
ASV294:f__Ruminococcaceae	0.776937	2.13503	0.715933	ASV294:f__Ruminococcaceae
ASV295:o__Clostridia UCG-014	-3.71815	2.08957	0.0751761	ASV295:o__Clostridia UCG-014
ASV296:f__Lachnospiraceae	0.513465	1.08876	0.63721	ASV296:f__Lachnospiraceae
ASV299:f__Anaerovoracaceae	0.103584	0.604223	0.863883	ASV299:f__Anaerovoracaceae
ASV300:coprophilus	-21.5905	3.41654	2.62588e-10	ASV300:coprophilus
ASV304:g__Cloacibacillus	-3.76243	3.415	0.270576	ASV304:g__Cloacibacillus
ASV305:f__Lachnospiraceae	0.00922894	1.12915	0.993479	ASV305:f__Lachnospiraceae
ASV307:g__Tyzzerella	-1.56251	2.10342	0.457578	ASV307:g__Tyzzerella
ASV310:f__Oscillospiraceae	-3.53229	1.49652	0.0182585	ASV310:f__Oscillospiraceae
ASV311:g__Incertae Sedis	-0.433587	0.766459	0.571597	ASV311:g__Incertae Sedis
ASV312:g__[Clostridium] innocuum group	-1.55982	0.904882	0.0847478	ASV312:g__[Clostridium] innocuum group
ASV317:g__Butyricimonas	-0.772818	1.8126	0.669846	ASV317:g__Butyricimonas
ASV318:g__[Eubacterium] siraeum group	-3.32997	3.41568	0.329606	ASV318:g__[Eubacterium] siraeum group
ASV321:f__Ruminococcaceae	-0.642035	0.882994	0.467158	ASV321:f__Ruminococcaceae
ASV322:f__Lachnospiraceae	-0.203108	0.816603	0.803575	ASV322:f__Lachnospiraceae
ASV323:g__Lactococcus	1.01542	0.727934	0.163037	ASV323:g__Lactococcus
ASV324:g__Varibaculum	1.95115	2.55965	0.445899	ASV324:g__Varibaculum
ASV327:f__Lachnospiraceae	1.40831	1.74525	0.419702	ASV327:f__Lachnospiraceae
ASV332:g__Clostridium sensu stricto 1	1.90701	1.04202	0.0672344	ASV332:g__Clostridium sensu stricto 1
ASV335:f__Ruminococcaceae	1.39814	0.72837	0.0549145	ASV335:f__Ruminococcaceae
ASV337:c__Clostridia	-24.746	2.6374	6.42932e-21	ASV337:c__Clostridia
ASV340:g__Peptoclostridium	24.744	3.3875	2.78302e-13	ASV340:g__Peptoclostridium
ASV342:f__Erysipelotrichaceae	-2.35175	1.51322	0.120151	ASV342:f__Erysipelotrichaceae
ASV357:o__Clostridia vadinBB60 group	-2.06686	2.43219	0.395442	ASV357:o__Clostridia vadinBB60 group
ASV363:g__Lachnospiraceae UCG-010	2.38831	2.91267	0.412232	ASV363:g__Lachnospiraceae UCG-010
ASV365:g__Intestinimonas	-0.064053	1.21298	0.957886	ASV365:g__Intestinimonas
ASV366:c__Clostridia	-1.34818	1.66356	0.417698	ASV366:c__Clostridia
ASV371:f__Eggerthellaceae	-0.689128	3.3762	0.838265	ASV371:f__Eggerthellaceae
ASV372:o__Bacteroidales	-23.3548	3.41556	8.04303e-12	ASV372:o__Bacteroidales
ASV377:f__Lachnospiraceae	-3.50207	3.41541	0.305187	ASV377:f__Lachnospiraceae
ASV378:f__Lachnospiraceae	-2.00913	1.52553	0.187838	ASV378:f__Lachnospiraceae
ASV381:g__Lachnospiraceae FCS020 group	0.98318	1.15466	0.394499	ASV381:g__Lachnospiraceae FCS020 group
ASV383:f__Oscillospiraceae	-3.78652	1.11474	0.000681864	ASV383:f__Oscillospiraceae
ASV386:o__Clostridia UCG-014	-22.342	2.8381	3.4856e-15	ASV386:o__Clostridia UCG-014
ASV387:g__Holdemania	0.604391	0.599918	0.313715	ASV387:g__Holdemania
ASV390:f__Lachnospiraceae	-1.96929	1.10192	0.0739147	ASV390:f__Lachnospiraceae
ASV394:f__Eggerthellaceae	-2.31536	1.06308	0.0294084	ASV394:f__Eggerthellaceae
ASV395:o__Bacteroidales	-1.10306	3.38287	0.74437	ASV395:o__Bacteroidales
ASV396:g__DTU089	-0.353547	0.719429	0.623125	ASV396:g__DTU089
ASV399:f__Lachnospiraceae	-3.78187	3.11163	0.224215	ASV399:f__Lachnospiraceae
ASV400:f__Lachnospiraceae	-2.48819	1.56428	0.111693	ASV400:f__Lachnospiraceae
ASV404:g__Colidextribacter	-1.31326	1.07927	0.223678	ASV404:g__Colidextribacter
ASV405:g__Megamonas	-22.4457	3.41591	4.9997e-11	ASV405:g__Megamonas
ASV410:o__Clostridia UCG-014	-4.78469	3.4138	0.161043	ASV410:o__Clostridia UCG-014
ASV415:f__Oscillospiraceae	-23.3224	2.83081	1.73985e-16	ASV415:f__Oscillospiraceae
ASV424:f__Lachnospiraceae	-4.4825	2.98856	0.133643	ASV424:f__Lachnospiraceae
ASV427:g__Oscillibacter	-0.254187	1.99672	0.898701	ASV427:g__Oscillibacter
ASV429:g__Eubacterium	-6.65965	2.39207	0.00536846	ASV429:g__Eubacterium
ASV433:disiens	-0.990912	3.05278	0.745489	ASV433:disiens
ASV437:g__Marvinbryantia	-3.01906	3.41626	0.376842	ASV437:g__Marvinbryantia
ASV441:f__Oscillospiraceae	0.274511	0.676555	0.684928	ASV441:f__Oscillospiraceae
ASV442:g__Christensenellaceae R-7 group	0.0731298	2.10369	0.972269	ASV442:g__Christensenellaceae R-7 group
ASV444:g__Lachnospiraceae NK4B4 group	-0.189997	3.1544	0.951971	ASV444:g__Lachnospiraceae NK4B4 group
ASV450:f__Lachnospiraceae	1.70135	1.59233	0.285309	ASV450:f__Lachnospiraceae
ASV459:f__Desulfovibrionaceae	-23.5349	2.4938	3.82251e-21	ASV459:f__Desulfovibrionaceae
ASV464:g__Parabacteroides	0.686399	1.11575	0.538428	ASV464:g__Parabacteroides
ASV475:g__Lachnoclostridium	-23.5241	2.48505	2.90064e-21	ASV475:g__Lachnoclostridium
ASV477:f__Coriobacteriales Incertae Sedis	-3.53495	3.41536	0.300662	ASV477:f__Coriobacteriales Incertae Sedis
ASV481:g__Gordonibacter	-0.82697	0.991475	0.404236	ASV481:g__Gordonibacter
ASV482:f__UCG-010	-0.0273535	2.22704	0.9902	ASV482:f__UCG-010
ASV483:g__Turicibacter	0.894746	1.14344	0.433919	ASV483:g__Turicibacter
ASV492:f__UCG-010	-22.8286	2.59694	1.48794e-18	ASV492:f__UCG-010
ASV494:g__Howardella	-4.71531	3.41386	0.16721	ASV494:g__Howardella
ASV506:g__Christensenellaceae R-7 group	-1.28461	3.39348	0.705021	ASV506:g__Christensenellaceae R-7 group
ASV508:f__Christensenellaceae	-1.28957	1.28049	0.313894	ASV508:f__Christensenellaceae
ASV510:f__Lachnospiraceae	-4.35475	1.55501	0.00510287	ASV510:f__Lachnospiraceae
ASV512:g__Clostridium sensu stricto 1	-4.94438	3.32458	0.136957	ASV512:g__Clostridium sensu stricto 1
ASV513:g__Family XIII AD3011 group	0.788602	1.40049	0.573375	ASV513:g__Family XIII AD3011 group
ASV516:g__Christensenellaceae R-7 group	-1.40181	1.29372	0.278567	ASV516:g__Christensenellaceae R-7 group
ASV517:f__Lachnospiraceae	-2.33903	1.71202	0.171863	ASV517:f__Lachnospiraceae
ASV519:g__Slackia	-6.10615	3.41311	0.0736098	ASV519:g__Slackia
ASV523:g__Angelakisella	1.23629	1.09354	0.25825	ASV523:g__Angelakisella
ASV524:g__Family XIII UCG-001	0.514561	1.08321	0.634763	ASV524:g__Family XIII UCG-001
ASV526:g__Christensenellaceae R-7 group	-0.642001	2.06957	0.756402	ASV526:g__Christensenellaceae R-7 group
ASV529:f__UCG-010	-3.08466	3.41613	0.366542	ASV529:f__UCG-010
ASV540:f__Peptococcaceae	-0.319674	1.6477	0.846166	ASV540:f__Peptococcaceae
ASV546:f__Lachnospiraceae	-1.07217	2.00497	0.59282	ASV546:f__Lachnospiraceae
ASV550:c__Clostridia	0.306886	0.849643	0.717955	ASV550:c__Clostridia
ASV551:g__Victivallis	-2.248	3.38998	0.507248	ASV551:g__Victivallis
ASV555:g__[Eubacterium] nodatum group	-0.0437089	1.85469	0.981198	ASV555:g__[Eubacterium] nodatum group
ASV556:g__[Ruminococcus] torques group	4.88512	3.32302	0.141539	ASV556:g__[Ruminococcus] torques group
ASV563:f__Lachnospiraceae	-3.09584	2.06669	0.134141	ASV563:f__Lachnospiraceae
ASV566:o__Clostridia vadinBB60 group	-0.115272	1.18026	0.922197	ASV566:o__Clostridia vadinBB60 group
ASV577:g__Defluviitaleaceae UCG-011	-1.63876	1.15347	0.1554	ASV577:g__Defluviitaleaceae UCG-011
ASV579:o__Oscillospirales	0.174974	1.20871	0.884899	ASV579:o__Oscillospirales
ASV591:f__Ruminococcaceae	1.52046	1.25206	0.22461	ASV591:f__Ruminococcaceae
ASV596:f__Oscillospiraceae	1.26999	1.18259	0.282863	ASV596:f__Oscillospiraceae
ASV600:f__Lachnospiraceae	-1.80564	0.975991	0.0643057	ASV600:f__Lachnospiraceae
ASV601:g__[Eubacterium] hallii group	-3.93049	3.40865	0.248873	ASV601:g__[Eubacterium] hallii group
ASV606:c__Clostridia	-1.44379	0.941263	0.125059	ASV606:c__Clostridia
ASV610:g__[Eubacterium] brachy group	-0.489857	1.00986	0.627625	ASV610:g__[Eubacterium] brachy group
ASV628:g__UCG-005	-0.722818	1.89392	0.702719	ASV628:g__UCG-005
ASV629:f__Hungateiclostridiaceae	-2.11413	2.2113	0.339044	ASV629:f__Hungateiclostridiaceae
ASV637:o__Clostridia vadinBB60 group	0.113407	3.37938	0.973229	ASV637:o__Clostridia vadinBB60 group
ASV639:g__Caproiciproducens	-3.7571	3.41501	0.271256	ASV639:g__Caproiciproducens
ASV648:g__Christensenellaceae R-7 group	-1.85922	3.07762	0.54577	ASV648:g__Christensenellaceae R-7 group
ASV652:f__Lachnospiraceae	-0.177794	1.0128	0.86065	ASV652:f__Lachnospiraceae
ASV653:f__Lachnospiraceae	-3.73502	1.52364	0.0142308	ASV653:f__Lachnospiraceae
ASV655:f__Ruminococcaceae	-0.986454	1.09028	0.365585	ASV655:f__Ruminococcaceae
ASV656:g__Christensenellaceae R-7 group	-0.92482	1.88127	0.623007	ASV656:g__Christensenellaceae R-7 group
ASV670:f__Ruminococcaceae	-2.18656	1.39435	0.116845	ASV670:f__Ruminococcaceae
ASV672:f__Lachnospiraceae	1.30953	2.26979	0.563982	ASV672:f__Lachnospiraceae
ASV679:timonensis	-1.40749	2.50184	0.57372	ASV679:timonensis
ASV684:o__Clostridia vadinBB60 group	-2.99623	1.57965	0.0578583	ASV684:o__Clostridia vadinBB60 group
ASV688:g__[Eubacterium] brachy group	-1.65329	2.02957	0.415302	ASV688:g__[Eubacterium] brachy group
ASV689:g__Defluviitaleaceae UCG-011	-0.0659597	1.6754	0.968596	ASV689:g__Defluviitaleaceae UCG-011
ASV693:fastidiosa	-0.0642287	1.87012	0.972602	ASV693:fastidiosa
ASV694:g__Peptococcus	0.877973	2.0563	0.669404	ASV694:g__Peptococcus
ASV698:c__Firmicutes	0.660121	1.60308	0.680498	ASV698:c__Firmicutes
ASV699:f__Oscillospiraceae	-2.23434	2.5839	0.387194	ASV699:f__Oscillospiraceae
ASV705:f__Lachnospiraceae	-3.3214	3.4157	0.330855	ASV705:f__Lachnospiraceae
ASV714:g__Lactobacillus	-1.27599	2.43439	0.600172	ASV714:g__Lactobacillus
ASV717:c__Firmicutes	0.502838	1.55544	0.746485	ASV717:c__Firmicutes
ASV720:f__Atopobiaceae	-1.8408	2.19414	0.401491	ASV720:f__Atopobiaceae
ASV722:g__Oscillospira	-3.56485	2.72545	0.190878	ASV722:g__Oscillospira
ASV725:g__Faecalitalea	-1.96195	1.5889	0.216911	ASV725:g__Faecalitalea
ASV729:g__Phocea	-0.369948	1.09364	0.735158	ASV729:g__Phocea
ASV745:f__Lachnospiraceae	-1.33991	0.994982	0.178088	ASV745:f__Lachnospiraceae
ASV749:f__Oscillospiraceae	-0.394876	2.02774	0.845599	ASV749:f__Oscillospiraceae
ASV751:f__Hydrogenoanaerobacterium	-2.27928	2.07457	0.271909	ASV751:f__Hydrogenoanaerobacterium
ASV757:f__Ruminococcaceae	-0.334845	0.900973	0.710155	ASV757:f__Ruminococcaceae
ASV760:o__Oscillospirales	-1.2651	2.11945	0.550574	ASV760:o__Oscillospirales
ASV767:g__Fenollaria	0.877229	1.71229	0.608432	ASV767:g__Fenollaria
ASV772:f__UCG-010	1.61994	2.33528	0.487883	ASV772:f__UCG-010
ASV795:f__Butyricicoccaceae	0.325451	1.42772	0.819684	ASV795:f__Butyricicoccaceae
ASV827:o__Burkholderiales	-1.0368	1.99893	0.603986	ASV827:o__Burkholderiales
ASV831:f__Oscillospiraceae	3.37753	2.76115	0.221242	ASV831:f__Oscillospiraceae
ASV841:g__Incertae Sedis	-3.34412	3.41566	0.327552	ASV841:g__Incertae Sedis
ASV843:g__Fusobacterium	3.90535	1.80168	0.0301876	ASV843:g__Fusobacterium
ASV846:o__Oscillospirales	-0.626484	1.51919	0.680062	ASV846:o__Oscillospirales
ASV853:f__Ruminococcaceae	0.526323	1.44712	0.716079	ASV853:f__Ruminococcaceae
ASV855:c__Clostridia	-3.2273	3.41586	0.344762	ASV855:c__Clostridia
ASV865:f__Lachnospiraceae	-0.569276	2.18214	0.794185	ASV865:f__Lachnospiraceae
ASV867:o__Clostridia vadinBB60 group	-1.84173	3.40446	0.588524	ASV867:o__Clostridia vadinBB60 group
ASV899:stercorihominis	-0.947641	0.960512	0.323839	ASV899:stercorihominis
ASV951:g__Christensenellaceae R-7 group	-5.07295	2.55732	0.0472894	ASV951:g__Christensenellaceae R-7 group
ASV986:f__Oscillospiraceae	0.468529	1.0833	0.665378	ASV986:f__Oscillospiraceae
ASV996:f__Ruminococcaceae	-1.74231	1.53216	0.255471	ASV996:f__Ruminococcaceae
ASV1011:f__Lachnospiraceae	-1.98424	2.25335	0.378549	ASV1011:f__Lachnospiraceae
ASV1053:f__Christensenellaceae	-0.928819	1.08751	0.393063	ASV1053:f__Christensenellaceae
ASV1088:f__Ruminococcaceae	-3.96386	1.63156	0.0151204	ASV1088:f__Ruminococcaceae

## Sheet: S7
Table S7: Taxonomic Association Heat Tree Stats. Related to Figure 2.
term	taxon	rank	formula	estimate	std.error	statistic	p.value	p.adj.BH.rank
Progressor.StatusProgressor	P: Bacteroidota	Phylum	`P: Bacteroidota`~Progressor.Status	0.501272	0.32027	1.56516	0.12318	0.334889
Progressor.StatusProgressor	P: Firmicutes	Phylum	`P: Firmicutes`~Progressor.Status	-0.0766454	0.124824	-0.614025	0.541685	0.619069
Progressor.StatusProgressor	P: Verrucomicrobiota	Phylum	`P: Verrucomicrobiota`~Progressor.Status	-3.15649	1.61631	-1.9529	0.0558352	0.334889
Progressor.StatusProgressor	P: Actinobacteriota	Phylum	`P: Actinobacteriota`~Progressor.Status	0.0301122	0.486824	0.0618544	0.950899	0.950899
Progressor.StatusProgressor	P: Proteobacteria	Phylum	`P: Proteobacteria`~Progressor.Status	0.658501	0.714023	0.92224	0.36036	0.48048
Progressor.StatusProgressor	P: Desulfobacterota	Phylum	`P: Desulfobacterota`~Progressor.Status	1.79548	1.19494	1.50257	0.13857	0.334889
Progressor.StatusProgressor	P: Fusobacteriota	Phylum	`P: Fusobacteriota`~Progressor.Status	1.44618	1.13865	1.27009	0.209306	0.334889
Progressor.StatusProgressor	P: Synergistota	Phylum	`P: Synergistota`~Progressor.Status	-1.07174	0.787028	-1.36176	0.178727	0.334889
Progressor.StatusProgressor	C: Bacteroidia	Class	`C: Bacteroidia`~Progressor.Status	0.501272	0.32027	1.56516	0.12318	0.42762
Progressor.StatusProgressor	C: Clostridia	Class	`C: Clostridia`~Progressor.Status	-0.0962265	0.142772	-0.673987	0.503092	0.704329
Progressor.StatusProgressor	C: Verrucomicrobiae	Class	`C: Verrucomicrobiae`~Progressor.Status	-3.38349	1.64252	-2.05993	0.0440638	0.42762
Progressor.StatusProgressor	C: Coriobacteriia	Class	`C: Coriobacteriia`~Progressor.Status	0.439831	0.559128	0.786638	0.43481	0.676372
Progressor.StatusProgressor	C: Negativicutes	Class	`C: Negativicutes`~Progressor.Status	0.606176	0.450086	1.3468	0.18347	0.42762
Progressor.StatusProgressor	C: Gammaproteobacteria	Class	`C: Gammaproteobacteria`~Progressor.Status	-0.0908271	0.715939	-0.126864	0.899502	0.953223
Progressor.StatusProgressor	C: Bacilli	Class	`C: Bacilli`~Progressor.Status	0.0503935	0.437074	0.115297	0.908622	0.953223
Progressor.StatusProgressor	C: Actinobacteria	Class	`C: Actinobacteria`~Progressor.Status	-0.0592371	0.822944	-0.0719819	0.942873	0.953223
Progressor.StatusProgressor	C: Desulfovibrionia	Class	`C: Desulfovibrionia`~Progressor.Status	1.83084	1.21193	1.51068	0.136493	0.42762
Progressor.StatusProgressor	C: Fusobacteriia	Class	`C: Fusobacteriia`~Progressor.Status	1.45348	1.1559	1.25745	0.21381	0.42762
Progressor.StatusProgressor	C: Alphaproteobacteria	Class	`C: Alphaproteobacteria`~Progressor.Status	2.75487	1.50159	1.83463	0.071874	0.42762
Progressor.StatusProgressor	C: Synergistia	Class	`C: Synergistia`~Progressor.Status	-1.09532	0.80209	-1.36558	0.177531	0.42762
Progressor.StatusProgressor	C: Lentisphaeria	Class	`C: Lentisphaeria`~Progressor.Status	-0.725149	0.736422	-0.984691	0.329011	0.57577
Progressor.StatusProgressor	C: c__Firmicutes	Class	`C: c__Firmicutes`~Progressor.Status	-0.0531658	0.902293	-0.058923	0.953223	0.953223
Progressor.StatusProgressor	O: Bacteroidales	Order	`O: Bacteroidales`~Progressor.Status	0.501272	0.32027	1.56516	0.12318	0.486622
Progressor.StatusProgressor	O: Oscillospirales	Order	`O: Oscillospirales`~Progressor.Status	0.0542867	0.270059	0.201018	0.841413	0.934903
Progressor.StatusProgressor	O: Lachnospirales	Order	`O: Lachnospirales`~Progressor.Status	-0.133613	0.174823	-0.764274	0.447912	0.687827
Progressor.StatusProgressor	O: Verrucomicrobiales	Order	`O: Verrucomicrobiales`~Progressor.Status	-3.47054	1.69153	-2.05172	0.0448841	0.486622
Progressor.StatusProgressor	O: Coriobacteriales	Order	`O: Coriobacteriales`~Progressor.Status	0.439831	0.559128	0.786638	0.43481	0.687827
Progressor.StatusProgressor	O: Acidaminococcales	Order	`O: Acidaminococcales`~Progressor.Status	2.54417	1.7366	1.46503	0.148504	0.486622
Progressor.StatusProgressor	O: Burkholderiales	Order	`O: Burkholderiales`~Progressor.Status	0.510181	0.886509	0.575494	0.567263	0.696396
Progressor.StatusProgressor	O: Enterobacterales	Order	`O: Enterobacterales`~Progressor.Status	-0.0444095	1.36187	-0.0326092	0.974102	0.974102
Progressor.StatusProgressor	O: Lactobacillales	Order	`O: Lactobacillales`~Progressor.Status	-0.607617	0.770592	-0.788507	0.433726	0.687827
Progressor.StatusProgressor	O: Bifidobacteriales	Order	`O: Bifidobacteriales`~Progressor.Status	1.02601	1.37462	0.746394	0.458551	0.687827
Progressor.StatusProgressor	O: Erysipelotrichales	Order	`O: Erysipelotrichales`~Progressor.Status	0.263447	0.439488	0.59944	0.551297	0.696396
Progressor.StatusProgressor	O: Veillonellales-Selenomonadales	Order	`O: Veillonellales-Selenomonadales`~Progressor.Status	-0.161136	1.35295	-0.1191	0.905623	0.958472
Progressor.StatusProgressor	O: Desulfovibrionales	Order	`O: Desulfovibrionales`~Progressor.Status	1.9324	1.26105	1.53238	0.131059	0.486622
Progressor.StatusProgressor	O: Fusobacteriales	Order	`O: Fusobacteriales`~Progressor.Status	1.47444	1.20727	1.2213	0.22709	0.486622
Progressor.StatusProgressor	O: Monoglobales	Order	`O: Monoglobales`~Progressor.Status	-1.52884	1.2028	-1.27107	0.208959	0.486622
Progressor.StatusProgressor	O: Rhodospirillales	Order	`O: Rhodospirillales`~Progressor.Status	2.9048	1.56573	1.85523	0.06883	0.486622
Progressor.StatusProgressor	O: Christensenellales	Order	`O: Christensenellales`~Progressor.Status	-1.69066	1.31624	-1.28446	0.204269	0.486622
Progressor.StatusProgressor	O: Peptostreptococcales-Tissierellales	Order	`O: Peptostreptococcales-Tissierellales`~Progressor.Status	0.28905	0.460276	0.627994	0.53256	0.696396
Progressor.StatusProgressor	O: Izemoplasmatales	Order	`O: Izemoplasmatales`~Progressor.Status	-0.599343	1.07768	-0.556141	0.58033	0.696396
Progressor.StatusProgressor	O: Clostridia UCG-014	Order	`O: Clostridia UCG-014`~Progressor.Status	-0.767604	1.62412	-0.472627	0.638316	0.736519
Progressor.StatusProgressor	O: Actinomycetales	Order	`O: Actinomycetales`~Progressor.Status	-0.426556	0.628656	-0.67852	0.500236	0.696396
Progressor.StatusProgressor	O: Synergistales	Order	`O: Synergistales`~Progressor.Status	-1.16302	0.845572	-1.37543	0.174475	0.486622
Progressor.StatusProgressor	O: Clostridiales	Order	`O: Clostridiales`~Progressor.Status	1.78101	1.08376	1.64335	0.105914	0.486622
Progressor.StatusProgressor	O: c__Clostridia	Order	`O: c__Clostridia`~Progressor.Status	-1.69996	0.998525	-1.70247	0.094213	0.486622
Progressor.StatusProgressor	O: Clostridia vadinBB60 group	Order	`O: Clostridia vadinBB60 group`~Progressor.Status	-1.60185	1.18828	-1.34804	0.183072	0.486622
Progressor.StatusProgressor	O: RF39	Order	`O: RF39`~Progressor.Status	-0.901948	0.72453	-1.24487	0.218363	0.486622
Progressor.StatusProgressor	O: Eubacteriales	Order	`O: Eubacteriales`~Progressor.Status	-1.0187	0.872708	-1.16729	0.24804	0.496081
Progressor.StatusProgressor	O: Peptococcales	Order	`O: Peptococcales`~Progressor.Status	-1.58449	1.12813	-1.40453	0.165684	0.486622
Progressor.StatusProgressor	O: Victivallales	Order	`O: Victivallales`~Progressor.Status	-0.721924	0.78595	-0.918538	0.362277	0.679269
Progressor.StatusProgressor	O: c__Firmicutes	Order	`O: c__Firmicutes`~Progressor.Status	-0.0902437	0.974172	-0.0926363	0.926523	0.958472
Progressor.StatusProgressor	F: Bacteroidaceae	Family	`F: Bacteroidaceae`~Progressor.Status	0.0887958	0.447902	0.198248	0.843569	0.907234
Progressor.StatusProgressor	F: Ruminococcaceae	Family	`F: Ruminococcaceae`~Progressor.Status	0.248666	0.334065	0.744366	0.459768	0.686474
Progressor.StatusProgressor	F: Lachnospiraceae	Family	`F: Lachnospiraceae`~Progressor.Status	-0.132246	0.174903	-0.756106	0.452755	0.686474
Progressor.StatusProgressor	F: Akkermansiaceae	Family	`F: Akkermansiaceae`~Progressor.Status	-3.47054	1.69153	-2.05172	0.0448841	0.647207
Progressor.StatusProgressor	F: Coriobacteriaceae	Family	`F: Coriobacteriaceae`~Progressor.Status	2.12984	1.62983	1.30679	0.196625	0.647207
Progressor.StatusProgressor	F: Rikenellaceae	Family	`F: Rikenellaceae`~Progressor.Status	0.897525	1.11543	0.804641	0.42443	0.686474
Progressor.StatusProgressor	F: Prevotellaceae	Family	`F: Prevotellaceae`~Progressor.Status	4.42613	1.63453	2.70789	0.00896303	0.510893
Progressor.StatusProgressor	F: Tannerellaceae	Family	`F: Tannerellaceae`~Progressor.Status	2.03804	1.25411	1.62508	0.10976	0.647207
Progressor.StatusProgressor	F: Acidaminococcaceae	Family	`F: Acidaminococcaceae`~Progressor.Status	2.54417	1.7366	1.46503	0.148504	0.647207
Progressor.StatusProgressor	F: Sutterellaceae	Family	`F: Sutterellaceae`~Progressor.Status	0.848494	1.07422	0.789873	0.432934	0.686474
Progressor.StatusProgressor	F: o__Enterobacterales	Family	`F: o__Enterobacterales`~Progressor.Status	-1.18156	1.48688	-0.794658	0.430167	0.686474
Progressor.StatusProgressor	F: Streptococcaceae	Family	`F: Streptococcaceae`~Progressor.Status	-0.28095	0.750695	-0.374253	0.709629	0.825487
Progressor.StatusProgressor	F: Bifidobacteriaceae	Family	`F: Bifidobacteriaceae`~Progressor.Status	1.02601	1.37462	0.746394	0.458551	0.686474
Progressor.StatusProgressor	F: Erysipelatoclostridiaceae	Family	`F: Erysipelatoclostridiaceae`~Progressor.Status	0.558308	0.640313	0.871929	0.38697	0.686474
Progressor.StatusProgressor	F: Marinifilaceae	Family	`F: Marinifilaceae`~Progressor.Status	1.43827	1.37534	1.04576	0.300165	0.686474
Progressor.StatusProgressor	F: Veillonellaceae	Family	`F: Veillonellaceae`~Progressor.Status	0.101613	1.34778	0.0753927	0.940171	0.974359
Progressor.StatusProgressor	F: Oscillospiraceae	Family	`F: Oscillospiraceae`~Progressor.Status	-0.40111	0.36666	-1.09396	0.278657	0.686474
Progressor.StatusProgressor	F: Desulfovibrionaceae	Family	`F: Desulfovibrionaceae`~Progressor.Status	1.9324	1.26105	1.53238	0.131059	0.647207
Progressor.StatusProgressor	F: [Eubacterium] coprostanoligenes group	Family	`F: [Eubacterium] coprostanoligenes group`~Progressor.Status	0.556989	1.0823	0.514636	0.608833	0.738371
Progressor.StatusProgressor	F: Fusobacteriaceae	Family	`F: Fusobacteriaceae`~Progressor.Status	1.47444	1.20727	1.2213	0.22709	0.647207
Progressor.StatusProgressor	F: Monoglobaceae	Family	`F: Monoglobaceae`~Progressor.Status	-1.52884	1.2028	-1.27107	0.208959	0.647207
Progressor.StatusProgressor	F: o__Rhodospirillales	Family	`F: o__Rhodospirillales`~Progressor.Status	2.9048	1.56573	1.85523	0.06883	0.647207
Progressor.StatusProgressor	F: Christensenellaceae	Family	`F: Christensenellaceae`~Progressor.Status	-1.69066	1.31624	-1.28446	0.204269	0.647207
Progressor.StatusProgressor	F: Erysipelotrichaceae	Family	`F: Erysipelotrichaceae`~Progressor.Status	-1.3494	0.66132	-2.04046	0.0460297	0.647207
Progressor.StatusProgressor	F: Peptostreptococcaceae	Family	`F: Peptostreptococcaceae`~Progressor.Status	0.537452	0.923372	0.582054	0.562866	0.712964
Progressor.StatusProgressor	F: o__Oscillospirales	Family	`F: o__Oscillospirales`~Progressor.Status	-0.749106	1.03872	-0.721179	0.4738	0.686474
Progressor.StatusProgressor	F: Pasteurellaceae	Family	`F: Pasteurellaceae`~Progressor.Status	1.07687	1.16543	0.924015	0.359443	0.686474
Progressor.StatusProgressor	F: Lactobacillaceae	Family	`F: Lactobacillaceae`~Progressor.Status	-1.76521	1.25368	-1.40803	0.16465	0.647207
Progressor.StatusProgressor	F: o__Lactobacillales	Family	`F: o__Lactobacillales`~Progressor.Status	-0.0409071	0.856114	-0.0477823	0.96206	0.979239
Progressor.StatusProgressor	F: Eggerthellaceae	Family	`F: Eggerthellaceae`~Progressor.Status	-0.3987	0.543355	-0.733773	0.466148	0.686474
Progressor.StatusProgressor	F: Butyricicoccaceae	Family	`F: Butyricicoccaceae`~Progressor.Status	0.00106033	0.711304	0.00149068	0.998816	0.998816
Progressor.StatusProgressor	F: o__Izemoplasmatales	Family	`F: o__Izemoplasmatales`~Progressor.Status	-0.599343	1.07768	-0.556141	0.58033	0.719105
Progressor.StatusProgressor	F: o__Clostridia UCG-014	Family	`F: o__Clostridia UCG-014`~Progressor.Status	-0.767604	1.62412	-0.472627	0.638316	0.758001
Progressor.StatusProgressor	F: Anaerovoracaceae	Family	`F: Anaerovoracaceae`~Progressor.Status	-0.717937	0.850968	-0.843671	0.402443	0.686474
Progressor.StatusProgressor	F: Selenomonadaceae	Family	`F: Selenomonadaceae`~Progressor.Status	-1.26938	1.14026	-1.11324	0.270363	0.686474
Progressor.StatusProgressor	F: Coriobacteriales Incertae Sedis	Family	`F: Coriobacteriales Incertae Sedis`~Progressor.Status	-0.925587	1.309	-0.707093	0.482441	0.686474
Progressor.StatusProgressor	F: Barnesiellaceae	Family	`F: Barnesiellaceae`~Progressor.Status	0.49748	1.46983	0.33846	0.736282	0.830577
Progressor.StatusProgressor	F: Actinomycetaceae	Family	`F: Actinomycetaceae`~Progressor.Status	-0.426556	0.628656	-0.67852	0.500236	0.686474
Progressor.StatusProgressor	F: Synergistaceae	Family	`F: Synergistaceae`~Progressor.Status	-1.16302	0.845572	-1.37543	0.174475	0.647207
Progressor.StatusProgressor	F: Clostridiaceae	Family	`F: Clostridiaceae`~Progressor.Status	1.78101	1.08376	1.64335	0.105914	0.647207
Progressor.StatusProgressor	F: c__Clostridia	Family	`F: c__Clostridia`~Progressor.Status	-1.69996	0.998525	-1.70247	0.094213	0.647207
Progressor.StatusProgressor	F: o__Clostridia vadinBB60 group	Family	`F: o__Clostridia vadinBB60 group`~Progressor.Status	-1.60185	1.18828	-1.34804	0.183072	0.647207
Progressor.StatusProgressor	F: o__Bacteroidales	Family	`F: o__Bacteroidales`~Progressor.Status	-0.786432	1.17437	-0.669665	0.505823	0.686474
Progressor.StatusProgressor	F: o__RF39	Family	`F: o__RF39`~Progressor.Status	-0.901948	0.72453	-1.24487	0.218363	0.647207
Progressor.StatusProgressor	F: Eubacteriaceae	Family	`F: Eubacteriaceae`~Progressor.Status	-1.13384	0.855326	-1.32563	0.190346	0.647207
Progressor.StatusProgressor	F: UCG-010	Family	`F: UCG-010`~Progressor.Status	-0.869063	1.23036	-0.706352	0.482898	0.686474
Progressor.StatusProgressor	F: Peptococcaceae	Family	`F: Peptococcaceae`~Progressor.Status	-1.58449	1.12813	-1.40453	0.165684	0.647207
Progressor.StatusProgressor	F: Victivallaceae	Family	`F: Victivallaceae`~Progressor.Status	-0.721924	0.78595	-0.918538	0.362277	0.686474
Progressor.StatusProgressor	F: Defluviitaleaceae	Family	`F: Defluviitaleaceae`~Progressor.Status	-1.33454	1.00661	-1.32577	0.190298	0.647207
Progressor.StatusProgressor	F: Hungateiclostridiaceae	Family	`F: Hungateiclostridiaceae`~Progressor.Status	-0.582032	0.925898	-0.628614	0.532158	0.689386
Progressor.StatusProgressor	F: c__Firmicutes	Family	`F: c__Firmicutes`~Progressor.Status	-0.0902437	0.974172	-0.0926363	0.926523	0.974359
Progressor.StatusProgressor	F: Atopobiaceae	Family	`F: Atopobiaceae`~Progressor.Status	-0.191845	0.749315	-0.256027	0.798868	0.875682
Progressor.StatusProgressor	F: Hydrogenoanaerobacterium	Family	`F: Hydrogenoanaerobacterium`~Progressor.Status	-0.250226	0.759844	-0.329312	0.743148	0.830577
Progressor.StatusProgressor	F: Muribaculaceae	Family	`F: Muribaculaceae`~Progressor.Status	-0.549235	0.577158	-0.951619	0.345379	0.686474
Progressor.StatusProgressor	F: Family XI	Family	`F: Family XI`~Progressor.Status	0.693307	0.686337	1.01016	0.316765	0.686474
Progressor.StatusProgressor	F: o__Burkholderiales	Family	`F: o__Burkholderiales`~Progressor.Status	-0.662366	0.833549	-0.794633	0.430182	0.686474
Progressor.StatusProgressor	F: Anaerofustaceae	Family	`F: Anaerofustaceae`~Progressor.Status	-0.466386	0.722603	-0.645425	0.521287	0.689386
Progressor.StatusProgressor	G: Bacteroides	Genus	`G: Bacteroides`~Progressor.Status	0.0887958	0.447902	0.198248	0.843569	0.956487
Progressor.StatusProgressor	G: Faecalibacterium	Genus	`G: Faecalibacterium`~Progressor.Status	0.253761	1.21694	0.208524	0.835576	0.954944
Progressor.StatusProgressor	G: Blautia	Genus	`G: Blautia`~Progressor.Status	0.223179	0.634983	0.351473	0.726553	0.901928
Progressor.StatusProgressor	G: Akkermansia	Genus	`G: Akkermansia`~Progressor.Status	-3.48605	1.70036	-2.05018	0.0450389	0.804686
Progressor.StatusProgressor	G: f__Lachnospiraceae	Genus	`G: f__Lachnospiraceae`~Progressor.Status	-0.143739	0.185982	-0.772865	0.442853	0.813449
Progressor.StatusProgressor	G: f__Ruminococcaceae	Genus	`G: f__Ruminococcaceae`~Progressor.Status	1.20624	0.782962	1.54061	0.129044	0.804686
Progressor.StatusProgressor	G: Collinsella	Genus	`G: Collinsella`~Progressor.Status	2.14966	1.64003	1.31074	0.195296	0.804686
Progressor.StatusProgressor	G: Alistipes	Genus	`G: Alistipes`~Progressor.Status	0.903555	1.11995	0.80678	0.423207	0.813449
Progressor.StatusProgressor	G: Prevotella_9	Genus	`G: Prevotella_9`~Progressor.Status	2.8456	1.50034	1.89664	0.0630373	0.804686
Progressor.StatusProgressor	G: Parabacteroides	Genus	`G: Parabacteroides`~Progressor.Status	2.0501	1.26098	1.6258	0.109607	0.804686
Progressor.StatusProgressor	G: Anaerostipes	Genus	`G: Anaerostipes`~Progressor.Status	0.325369	0.600856	0.541509	0.590305	0.858626
Progressor.StatusProgressor	G: Phascolarctobacterium	Genus	`G: Phascolarctobacterium`~Progressor.Status	2.27162	1.83043	1.24103	0.219768	0.804686
Progressor.StatusProgressor	G: Parasutterella	Genus	`G: Parasutterella`~Progressor.Status	-1.29438	1.38482	-0.934689	0.353961	0.813449
Progressor.StatusProgressor	G: Subdoligranulum	Genus	`G: Subdoligranulum`~Progressor.Status	-2.95651	1.60456	-1.84257	0.0706878	0.804686
Progressor.StatusProgressor	G: o__Enterobacterales	Genus	`G: o__Enterobacterales`~Progressor.Status	-1.17438	1.49651	-0.784745	0.435911	0.813449
Progressor.StatusProgressor	G: Streptococcus	Genus	`G: Streptococcus`~Progressor.Status	-0.274114	0.775817	-0.353323	0.725173	0.901928
Progressor.StatusProgressor	G: Ruminococcus	Genus	`G: Ruminococcus`~Progressor.Status	-0.900624	1.5852	-0.568143	0.572209	0.858313
Progressor.StatusProgressor	G: Bifidobacterium	Genus	`G: Bifidobacterium`~Progressor.Status	1.04008	1.38156	0.75283	0.454706	0.813449
Progressor.StatusProgressor	G: [Eubacterium] hallii group	Genus	`G: [Eubacterium] hallii group`~Progressor.Status	0.972165	1.20696	0.805467	0.423957	0.813449
Progressor.StatusProgressor	G: Erysipelotrichaceae UCG-003	Genus	`G: Erysipelotrichaceae UCG-003`~Progressor.Status	1.83316	1.56318	1.17271	0.245876	0.804686
Progressor.StatusProgressor	G: Odoribacter	Genus	`G: Odoribacter`~Progressor.Status	0.973462	1.49208	0.652421	0.516799	0.838788
Progressor.StatusProgressor	G: Dialister	Genus	`G: Dialister`~Progressor.Status	-1.25474	1.67934	-0.747161	0.458092	0.813449
Progressor.StatusProgressor	G: Oscillibacter	Genus	`G: Oscillibacter`~Progressor.Status	-0.325488	0.67618	-0.481364	0.632134	0.861757
Progressor.StatusProgressor	G: Bilophila	Genus	`G: Bilophila`~Progressor.Status	3.31053	1.36976	2.41687	0.0189372	0.804686
Progressor.StatusProgressor	G: [Eubacterium] siraeum group	Genus	`G: [Eubacterium] siraeum group`~Progressor.Status	-1.34161	1.5239	-0.880378	0.382417	0.813449
Progressor.StatusProgressor	G: f__Acidaminococcaceae	Genus	`G: f__Acidaminococcaceae`~Progressor.Status	1.90615	1.73656	1.09766	0.277051	0.813449
Progressor.StatusProgressor	G: [Ruminococcus] torques group	Genus	`G: [Ruminococcus] torques group`~Progressor.Status	0.770535	1.27335	0.605122	0.547542	0.838788
Progressor.StatusProgressor	G: Coprococcus	Genus	`G: Coprococcus`~Progressor.Status	-1.05578	1.70501	-0.619223	0.538281	0.838788
Progressor.StatusProgressor	G: Sutterella	Genus	`G: Sutterella`~Progressor.Status	3.25733	1.64324	1.98226	0.0523655	0.804686
Progressor.StatusProgressor	G: f__[Eubacterium] coprostanoligenes group	Genus	`G: f__[Eubacterium] coprostanoligenes group`~Progressor.Status	0.567039	1.08897	0.520714	0.604619	0.861757
Progressor.StatusProgressor	G: f__Fusobacteriaceae	Genus	`G: f__Fusobacteriaceae`~Progressor.Status	1.24208	1.03239	1.20311	0.233995	0.804686
Progressor.StatusProgressor	G: Incertae Sedis	Genus	`G: Incertae Sedis`~Progressor.Status	0.0908894	0.569832	0.159502	0.873847	0.959302
Progressor.StatusProgressor	G: Monoglobus	Genus	`G: Monoglobus`~Progressor.Status	-1.53372	1.21228	-1.26515	0.211056	0.804686
Progressor.StatusProgressor	G: o__Rhodospirillales	Genus	`G: o__Rhodospirillales`~Progressor.Status	2.9315	1.57725	1.85862	0.0683396	0.804686
Progressor.StatusProgressor	G: Megasphaera	Genus	`G: Megasphaera`~Progressor.Status	1.2355	1.29187	0.956366	0.342998	0.813449
Progressor.StatusProgressor	G: UCG-002	Genus	`G: UCG-002`~Progressor.Status	2.00924	1.5883	1.26502	0.211102	0.804686
Progressor.StatusProgressor	G: Alloprevotella	Genus	`G: Alloprevotella`~Progressor.Status	3.22485	1.09188	2.95349	0.00458634	0.660433
Progressor.StatusProgressor	G: Christensenellaceae R-7 group	Genus	`G: Christensenellaceae R-7 group`~Progressor.Status	-1.43401	1.48023	-0.968775	0.336823	0.813449
Progressor.StatusProgressor	G: Roseburia	Genus	`G: Roseburia`~Progressor.Status	1.68669	1.2321	1.36895	0.176481	0.804686
Progressor.StatusProgressor	G: Lachnospira	Genus	`G: Lachnospira`~Progressor.Status	0.198403	1.42164	0.139559	0.889509	0.963077
Progressor.StatusProgressor	G: UCG-003	Genus	`G: UCG-003`~Progressor.Status	0.492743	1.47304	0.334507	0.739246	0.9076
Progressor.StatusProgressor	G: Colidextribacter	Genus	`G: Colidextribacter`~Progressor.Status	0.127853	0.829257	0.154177	0.878024	0.959302
Progressor.StatusProgressor	G: f__Oscillospiraceae	Genus	`G: f__Oscillospiraceae`~Progressor.Status	-0.307737	0.296213	-1.0389	0.303315	0.813449
Progressor.StatusProgressor	G: CAG-352	Genus	`G: CAG-352`~Progressor.Status	-1.43007	1.16807	-1.22429	0.225967	0.804686
Progressor.StatusProgressor	G: Paraprevotella	Genus	`G: Paraprevotella`~Progressor.Status	1.92153	1.39409	1.37833	0.173582	0.804686
Progressor.StatusProgressor	G: [Eubacterium] ruminantium group	Genus	`G: [Eubacterium] ruminantium group`~Progressor.Status	-0.654306	1.25788	-0.520167	0.604997	0.861757
Progressor.StatusProgressor	G: UBA1819	Genus	`G: UBA1819`~Progressor.Status	-0.377078	0.873953	-0.431462	0.667789	0.869103
Progressor.StatusProgressor	G: Faecalitalea	Genus	`G: Faecalitalea`~Progressor.Status	0.0912374	1.31338	0.0694675	0.944865	0.970347
Progressor.StatusProgressor	G: Lachnospiraceae ND3007 group	Genus	`G: Lachnospiraceae ND3007 group`~Progressor.Status	2.00732	1.37311	1.46188	0.149363	0.804686
Progressor.StatusProgressor	G: Dorea	Genus	`G: Dorea`~Progressor.Status	-0.36241	1.30268	-0.278203	0.781881	0.938257
Progressor.StatusProgressor	G: Fusobacterium	Genus	`G: Fusobacterium`~Progressor.Status	1.22903	1.044	1.17723	0.244083	0.804686
Progressor.StatusProgressor	G: [Eubacterium] eligens group	Genus	`G: [Eubacterium] eligens group`~Progressor.Status	-2.51798	1.44449	-1.74317	0.0867933	0.804686
Progressor.StatusProgressor	G: Desulfovibrio	Genus	`G: Desulfovibrio`~Progressor.Status	-1.25653	1.48547	-0.845884	0.401217	0.813449
Progressor.StatusProgressor	G: f__Peptostreptococcaceae	Genus	`G: f__Peptostreptococcaceae`~Progressor.Status	-0.580869	0.958056	-0.606299	0.546766	0.838788
Progressor.StatusProgressor	G: o__Oscillospirales	Genus	`G: o__Oscillospirales`~Progressor.Status	-0.760018	1.04607	-0.726549	0.470529	0.813449
Progressor.StatusProgressor	G: Catenibacterium	Genus	`G: Catenibacterium`~Progressor.Status	1.40763	1.19406	1.17886	0.243439	0.804686
Progressor.StatusProgressor	G: f__Pasteurellaceae	Genus	`G: f__Pasteurellaceae`~Progressor.Status	1.10042	1.17511	0.936435	0.35307	0.813449
Progressor.StatusProgressor	G: Succiniclasticum	Genus	`G: Succiniclasticum`~Progressor.Status	-0.845627	0.857088	-0.986627	0.328069	0.813449
Progressor.StatusProgressor	G: Ligilactobacillus	Genus	`G: Ligilactobacillus`~Progressor.Status	-0.803775	1.12696	-0.713222	0.47867	0.813449
Progressor.StatusProgressor	G: o__Lactobacillales	Genus	`G: o__Lactobacillales`~Progressor.Status	-0.0262625	0.868644	-0.0302339	0.975988	0.982813
Progressor.StatusProgressor	G: f__Eggerthellaceae	Genus	`G: f__Eggerthellaceae`~Progressor.Status	-1.20057	0.935489	-1.28336	0.204652	0.804686
Progressor.StatusProgressor	G: Holdemanella	Genus	`G: Holdemanella`~Progressor.Status	-0.926536	1.45625	-0.636249	0.527206	0.838788
Progressor.StatusProgressor	G: NK4A214 group	Genus	`G: NK4A214 group`~Progressor.Status	0.886315	1.55372	0.570445	0.570658	0.858313
Progressor.StatusProgressor	G: Prevotella_7	Genus	`G: Prevotella_7`~Progressor.Status	0.901824	1.05266	0.856713	0.395255	0.813449
Progressor.StatusProgressor	G: Butyricicoccus	Genus	`G: Butyricicoccus`~Progressor.Status	-0.108078	0.909571	-0.118823	0.905841	0.965317
Progressor.StatusProgressor	G: UCG-005	Genus	`G: UCG-005`~Progressor.Status	-1.60124	1.50485	-1.06405	0.291872	0.813449
Progressor.StatusProgressor	G: Erysipelatoclostridium	Genus	`G: Erysipelatoclostridium`~Progressor.Status	-2.27479	0.890918	-2.55331	0.0134215	0.804686
Progressor.StatusProgressor	G: o__Izemoplasmatales	Genus	`G: o__Izemoplasmatales`~Progressor.Status	-0.602789	1.08734	-0.55437	0.581533	0.858626
Progressor.StatusProgressor	G: o__Clostridia UCG-014	Genus	`G: o__Clostridia UCG-014`~Progressor.Status	-0.765307	1.63653	-0.467639	0.641858	0.861757
Progressor.StatusProgressor	G: Lachnospiraceae UCG-004	Genus	`G: Lachnospiraceae UCG-004`~Progressor.Status	1.23306	1.3482	0.914599	0.364324	0.813449
Progressor.StatusProgressor	G: Lachnoclostridium	Genus	`G: Lachnoclostridium`~Progressor.Status	-1.3227	1.10687	-1.195	0.237124	0.804686
Progressor.StatusProgressor	G: [Eubacterium] ventriosum group	Genus	`G: [Eubacterium] ventriosum group`~Progressor.Status	-1.98992	1.10815	-1.79571	0.0779367	0.804686
Progressor.StatusProgressor	G: f__Erysipelatoclostridiaceae	Genus	`G: f__Erysipelatoclostridiaceae`~Progressor.Status	-0.548758	1.1645	-0.471237	0.639302	0.861757
Progressor.StatusProgressor	G: Eisenbergiella	Genus	`G: Eisenbergiella`~Progressor.Status	-2.54273	1.19367	-2.13018	0.0375641	0.804686
Progressor.StatusProgressor	G: [Eubacterium] nodatum group	Genus	`G: [Eubacterium] nodatum group`~Progressor.Status	-1.14556	1.26193	-0.90778	0.367884	0.813449
Progressor.StatusProgressor	G: Frisingicoccus	Genus	`G: Frisingicoccus`~Progressor.Status	-1.54586	1.29577	-1.19301	0.237897	0.804686
Progressor.StatusProgressor	G: f__Christensenellaceae	Genus	`G: f__Christensenellaceae`~Progressor.Status	-1.82496	1.2041	-1.51562	0.13524	0.804686
Progressor.StatusProgressor	G: f__Selenomonadaceae	Genus	`G: f__Selenomonadaceae`~Progressor.Status	-1.43408	0.979702	-1.46379	0.148843	0.804686
Progressor.StatusProgressor	G: f__Coriobacteriales Incertae Sedis	Genus	`G: f__Coriobacteriales Incertae Sedis`~Progressor.Status	-0.927598	1.32204	-0.70164	0.48581	0.813449
Progressor.StatusProgressor	G: Eggerthella	Genus	`G: Eggerthella`~Progressor.Status	-0.683169	0.952239	-0.717434	0.476088	0.813449
Progressor.StatusProgressor	G: f__Lactobacillaceae	Genus	`G: f__Lactobacillaceae`~Progressor.Status	-1.16333	1.00502	-1.15752	0.251973	0.806313
Progressor.StatusProgressor	G: Butyrivibrio	Genus	`G: Butyrivibrio`~Progressor.Status	-0.144165	0.796744	-0.180942	0.857066	0.959302
Progressor.StatusProgressor	G: Anaerotruncus	Genus	`G: Anaerotruncus`~Progressor.Status	-1.18445	1.09494	-1.08175	0.284002	0.813449
Progressor.StatusProgressor	G: Barnesiella	Genus	`G: Barnesiella`~Progressor.Status	0.160909	1.44427	0.111412	0.911688	0.965317
Progressor.StatusProgressor	G: Veillonella	Genus	`G: Veillonella`~Progressor.Status	-0.792974	1.05824	-0.749333	0.456793	0.813449
Progressor.StatusProgressor	G: Actinomyces	Genus	`G: Actinomyces`~Progressor.Status	-0.283344	0.613168	-0.462098	0.645802	0.861757
Progressor.StatusProgressor	G: f__Anaerovoracaceae	Genus	`G: f__Anaerovoracaceae`~Progressor.Status	-0.699819	0.875516	-0.799322	0.427481	0.813449
Progressor.StatusProgressor	G: Cloacibacillus	Genus	`G: Cloacibacillus`~Progressor.Status	-1.17509	0.853348	-1.37703	0.173983	0.804686
Progressor.StatusProgressor	G: Tyzzerella	Genus	`G: Tyzzerella`~Progressor.Status	-0.00272829	0.989847	-0.00275627	0.997811	0.997811
Progressor.StatusProgressor	G: [Clostridium] innocuum group	Genus	`G: [Clostridium] innocuum group`~Progressor.Status	-1.11924	1.00909	-1.10916	0.272102	0.813449
Progressor.StatusProgressor	G: Butyricimonas	Genus	`G: Butyricimonas`~Progressor.Status	0.587373	1.43498	0.409325	0.683863	0.869103
Progressor.StatusProgressor	G: Lactococcus	Genus	`G: Lactococcus`~Progressor.Status	-0.396726	0.85988	-0.461373	0.646318	0.861757
Progressor.StatusProgressor	G: Varibaculum	Genus	`G: Varibaculum`~Progressor.Status	0.202089	0.710822	0.284303	0.777226	0.938257
Progressor.StatusProgressor	G: Clostridium sensu stricto 1	Genus	`G: Clostridium sensu stricto 1`~Progressor.Status	1.80283	1.09317	1.64918	0.10471	0.804686
Progressor.StatusProgressor	G: c__Clostridia	Genus	`G: c__Clostridia`~Progressor.Status	-1.71116	1.00725	-1.69884	0.0949001	0.804686
Progressor.StatusProgressor	G: Peptoclostridium	Genus	`G: Peptoclostridium`~Progressor.Status	1.44976	0.651971	2.22365	0.0302231	0.804686
Progressor.StatusProgressor	G: f__Erysipelotrichaceae	Genus	`G: f__Erysipelotrichaceae`~Progressor.Status	-2.08582	1.04593	-1.99423	0.0510047	0.804686
Progressor.StatusProgressor	G: o__Clostridia vadinBB60 group	Genus	`G: o__Clostridia vadinBB60 group`~Progressor.Status	-1.62625	1.2001	-1.3551	0.180826	0.804686
Progressor.StatusProgressor	G: Lachnospiraceae UCG-010	Genus	`G: Lachnospiraceae UCG-010`~Progressor.Status	1.48673	0.962595	1.5445	0.128099	0.804686
Progressor.StatusProgressor	G: Intestinimonas	Genus	`G: Intestinimonas`~Progressor.Status	-0.979561	1.04127	-0.94074	0.350879	0.813449
Progressor.StatusProgressor	G: o__Bacteroidales	Genus	`G: o__Bacteroidales`~Progressor.Status	-0.791888	1.1851	-0.668203	0.506749	0.838757
Progressor.StatusProgressor	G: Lachnospiraceae FCS020 group	Genus	`G: Lachnospiraceae FCS020 group`~Progressor.Status	1.08784	1.03922	1.04679	0.299694	0.813449
Progressor.StatusProgressor	G: Holdemania	Genus	`G: Holdemania`~Progressor.Status	0.596139	0.669472	0.890462	0.377028	0.813449
Progressor.StatusProgressor	G: DTU089	Genus	`G: DTU089`~Progressor.Status	-0.953242	0.875654	-1.08861	0.28099	0.813449
Progressor.StatusProgressor	G: o__RF39	Genus	`G: o__RF39`~Progressor.Status	-0.911998	0.731753	-1.24632	0.217836	0.804686
Progressor.StatusProgressor	G: Megamonas	Genus	`G: Megamonas`~Progressor.Status	0.153208	0.708873	0.216129	0.829672	0.954944
Progressor.StatusProgressor	G: Eubacterium	Genus	`G: Eubacterium`~Progressor.Status	-1.14332	0.864784	-1.32209	0.191515	0.804686
Progressor.StatusProgressor	G: Prevotella	Genus	`G: Prevotella`~Progressor.Status	0.039331	0.960499	0.0409485	0.967483	0.981109
Progressor.StatusProgressor	G: Marvinbryantia	Genus	`G: Marvinbryantia`~Progressor.Status	-0.6534	0.605332	-1.07941	0.285034	0.813449
Progressor.StatusProgressor	G: Lachnospiraceae NK4B4 group	Genus	`G: Lachnospiraceae NK4B4 group`~Progressor.Status	0.0531694	0.846334	0.0628232	0.950131	0.970347
Progressor.StatusProgressor	G: f__Desulfovibrionaceae	Genus	`G: f__Desulfovibrionaceae`~Progressor.Status	-1.38251	0.959768	-1.44046	0.155305	0.804686
Progressor.StatusProgressor	G: Coprobacter	Genus	`G: Coprobacter`~Progressor.Status	-0.161945	0.766664	-0.211233	0.833472	0.954944
Progressor.StatusProgressor	G: Gordonibacter	Genus	`G: Gordonibacter`~Progressor.Status	-0.383986	0.905798	-0.42392	0.673248	0.869103
Progressor.StatusProgressor	G: f__UCG-010	Genus	`G: f__UCG-010`~Progressor.Status	-0.875955	1.24307	-0.704671	0.483935	0.813449
Progressor.StatusProgressor	G: Turicibacter	Genus	`G: Turicibacter`~Progressor.Status	-0.215832	0.945692	-0.228226	0.820302	0.954944
Progressor.StatusProgressor	G: Howardella	Genus	`G: Howardella`~Progressor.Status	-0.592505	0.826397	-0.716974	0.47637	0.813449
Progressor.StatusProgressor	G: Family XIII AD3011 group	Genus	`G: Family XIII AD3011 group`~Progressor.Status	-0.366571	0.902392	-0.406221	0.686128	0.869103
Progressor.StatusProgressor	G: f__Butyricicoccaceae	Genus	`G: f__Butyricicoccaceae`~Progressor.Status	1.64421	0.994826	1.65276	0.103977	0.804686
Progressor.StatusProgressor	G: Slackia	Genus	`G: Slackia`~Progressor.Status	-0.0749127	1.01093	-0.0741026	0.941193	0.970347
Progressor.StatusProgressor	G: Angelakisella	Genus	`G: Angelakisella`~Progressor.Status	-0.550555	1.0052	-0.547709	0.586068	0.858626
Progressor.StatusProgressor	G: Family XIII UCG-001	Genus	`G: Family XIII UCG-001`~Progressor.Status	-0.108745	0.968172	-0.11232	0.910971	0.965317
Progressor.StatusProgressor	G: f__Peptococcaceae	Genus	`G: f__Peptococcaceae`~Progressor.Status	-1.87425	1.0114	-1.85313	0.0691354	0.804686
Progressor.StatusProgressor	G: Victivallis	Genus	`G: Victivallis`~Progressor.Status	-0.72135	0.794825	-0.907558	0.368001	0.813449
Progressor.StatusProgressor	G: f__Prevotellaceae	Genus	`G: f__Prevotellaceae`~Progressor.Status	0.26105	0.646796	0.403605	0.68804	0.869103
Progressor.StatusProgressor	G: Enterorhabdus	Genus	`G: Enterorhabdus`~Progressor.Status	-0.447838	0.558283	-0.80217	0.425846	0.813449
Progressor.StatusProgressor	G: Defluviitaleaceae UCG-011	Genus	`G: Defluviitaleaceae UCG-011`~Progressor.Status	-1.35292	1.01895	-1.32776	0.189645	0.804686
Progressor.StatusProgressor	G: Weissella	Genus	`G: Weissella`~Progressor.Status	-0.382907	0.460591	-0.83134	0.409313	0.813449
Progressor.StatusProgressor	G: [Eubacterium] brachy group	Genus	`G: [Eubacterium] brachy group`~Progressor.Status	-1.39615	0.867597	-1.60922	0.113192	0.804686
Progressor.StatusProgressor	G: f__Hungateiclostridiaceae	Genus	`G: f__Hungateiclostridiaceae`~Progressor.Status	-0.591508	0.937106	-0.631207	0.530473	0.838788
Progressor.StatusProgressor	G: Caproiciproducens	Genus	`G: Caproiciproducens`~Progressor.Status	-0.517641	0.678222	-0.763231	0.448529	0.813449
Progressor.StatusProgressor	G: Peptococcus	Genus	`G: Peptococcus`~Progressor.Status	0.0761559	0.995621	0.0764908	0.939301	0.970347
Progressor.StatusProgressor	G: Dielma	Genus	`G: Dielma`~Progressor.Status	0.340231	0.772137	0.440636	0.661173	0.869103
Progressor.StatusProgressor	G: c__Firmicutes	Genus	`G: c__Firmicutes`~Progressor.Status	-0.0968481	0.987043	-0.0981194	0.922188	0.969307
Progressor.StatusProgressor	G: Lactobacillus	Genus	`G: Lactobacillus`~Progressor.Status	0.133758	0.796752	0.167879	0.867283	0.959302
Progressor.StatusProgressor	G: f__Atopobiaceae	Genus	`G: f__Atopobiaceae`~Progressor.Status	-0.195004	0.760076	-0.256558	0.79846	0.945558
Progressor.StatusProgressor	G: Oscillospira	Genus	`G: Oscillospira`~Progressor.Status	-0.399846	0.82922	-0.482195	0.631547	0.861757
Progressor.StatusProgressor	G: Phocea	Genus	`G: Phocea`~Progressor.Status	0.371485	0.739104	0.502615	0.617206	0.861757
Progressor.StatusProgressor	G: Catenisphaera	Genus	`G: Catenisphaera`~Progressor.Status	-0.106815	0.421983	-0.253126	0.801098	0.945558
Progressor.StatusProgressor	G: f__Hydrogenoanaerobacterium	Genus	`G: f__Hydrogenoanaerobacterium`~Progressor.Status	-0.253385	0.77124	-0.328542	0.743727	0.9076
Progressor.StatusProgressor	G: f__Muribaculaceae	Genus	`G: f__Muribaculaceae`~Progressor.Status	-0.555265	0.582963	-0.952488	0.344943	0.813449
Progressor.StatusProgressor	G: Fenollaria	Genus	`G: Fenollaria`~Progressor.Status	0.711111	0.696969	1.02029	0.311979	0.813449
Progressor.StatusProgressor	G: Senegalimassilia	Genus	`G: Senegalimassilia`~Progressor.Status	0.0856803	0.561931	0.152475	0.879361	0.959302
Progressor.StatusProgressor	G: o__Burkholderiales	Genus	`G: o__Burkholderiales`~Progressor.Status	-0.675862	0.845097	-0.799745	0.427238	0.813449
Progressor.StatusProgressor	G: Anaerofustis	Genus	`G: Anaerofustis`~Progressor.Status	-0.476436	0.735252	-0.64799	0.519639	0.838788

## Sheet: S8
Table S8: Phylum Association with Progressor Status and Closely Related Subject Metadata. Related to Figure 3.
X1	X2	Correlation	p.adj
Verrucomicrobiota	Smoker	-0.389769	0.00249155
Campylobacterota	Sex	0.379557	0.00329783
Desulfobacterota	Health.physical.abnormalities	-0.353682	0.00645815
Campylobacterota	Sample.during.period	-0.3493	0.00719868
Verrucomicrobiota	Brain.Complaints	-0.340492	0.00891459
Desulfobacterota	Constipation	-0.331736	0.0109619
Fusobacteriota	Allergies	0.319644	0.0144497
Campylobacterota	Disaese.duration.yrs	0.316114	0.0156325
Fusobacteriota	Sex	0.309686	0.0179993
Bacteroidota	Progressor.Severity	0.29673	0.0237074
Actinobacteriota	Recent.clinical..relapse	0.295826	0.0241572
Proteobacteria	Hormones	-0.290804	0.0267884
Fusobacteriota	Brain.Complaints	0.283686	0.0309276
Fusobacteriota	Sample.during.period	-0.261647	0.0472588
Desulfobacterota	Race	-0.259548	0.0491266
Fusobacteriota	Fatigue	0.258828	0.0497818
Campylobacterota	Current.EDSS	0.255565	0.0528384
Bacteroidota	Progressor.Status	0.255119	0.0532674
Desulfobacterota	Current.EDSS	0.247607	0.0609346
Campylobacterota	Recent.MRI.activity	-0.247594	0.0609488
Desulfobacterota	Diagnosis	0.244019	0.0648993
Desulfobacterota	Hormones	-0.241285	0.068056
Bacteroidota	Recent.clinical..relapse	-0.240079	0.0694884
Verrucomicrobiota	Progressor.Status	-0.236909	0.0733647
Fusobacteriota	Collection.DMT	0.236855	0.0734325
Firmicutes	Progressor.Severity	-0.235058	0.0757075
Firmicutes	Recent.clinical..relapse	0.22977	0.0827263
Desulfobacterota	Recent.infectious.Disease	-0.226282	0.0876305
Desulfobacterota	Progressor.Severity	0.223994	0.0909697
Verrucomicrobiota	Allergies	-0.223665	0.091458
Desulfobacterota	Initial.EDSS	0.222983	0.0924764
Verrucomicrobiota	Skin.Complications	-0.22292	0.0925712
Campylobacterota	Smoker	-0.21566	0.10398
Firmicutes	Comorbidities	0.214761	0.105465
Verrucomicrobiota	Initial.EDSS	-0.20937	0.114717
Desulfobacterota	Recent.MRI.activity	0.209078	0.115235
Fusobacteriota	Joint.Muscle	0.207422	0.118209
Firmicutes	Disaese.duration.yrs	0.20506	0.12255
Bacteroidota	Fatigue	0.20217	0.128028
Verrucomicrobiota	Current.EDSS	-0.200404	0.131463
Desulfobacterota	Mother.Smoker	-0.199587	0.133076
Proteobacteria	Prior.DMT	0.193678	0.14519
Firmicutes	Progressor.Status	-0.192543	0.147609
Synergistota	Progressor.Status	-0.191238	0.150426
Actinobacteriota	Sex	-0.191187	0.150536
Campylobacterota	Diagnosis	0.182732	0.16977
Synergistota	Sex	-0.182535	0.170239
Fusobacteriota	Recent.infectious.Disease	0.181632	0.1724
Verrucomicrobiota	Sex	-0.18163	0.172402
Proteobacteria	Skin.Complications	-0.1814	0.172956
Campylobacterota	Recent.clinical..relapse	-0.181092	0.1737
Firmicutes	Prior.DMT	-0.178095	0.181052
Desulfobacterota	Food.Allergies	-0.177654	0.182151
Campylobacterota	Progressor.Severity	0.174399	0.190421
Proteobacteria	Recent.infectious.Disease	-0.174171	0.191013
Verrucomicrobiota	Sample.during.period	0.173584	0.192535
Actinobacteriota	Age	-0.173141	0.19369
Campylobacterota	Onset.Age	-0.17204	0.196582
Proteobacteria	Sex	0.171383	0.198323
Verrucomicrobiota	Health.physical.abnormalities	-0.16929	0.203942
Verrucomicrobiota	Progressor.Severity	-0.169158	0.204301
Bacteroidota	Skin.Complications	0.167852	0.207866
Desulfobacterota	Csection.Birth	-0.165396	0.214692
Fusobacteriota	Food.Allergies	0.163666	0.219595
Verrucomicrobiota	Recent.infectious.Disease	-0.16264	0.222538
Desulfobacterota	Breastfed	-0.162425	0.223157
Synergistota	Race	-0.161848	0.22483
Actinobacteriota	Food.Allergies	-0.161099	0.227011
Bacteroidota	Onset.Age	0.161038	0.22719
Campylobacterota	Brain.Complaints	0.160662	0.228289
Firmicutes	Recent.MRI.activity	-0.159298	0.232318
Proteobacteria	Food.Allergies	-0.158577	0.234464
Campylobacterota	Initial.EDSS	0.158254	0.235431
Fusobacteriota	Recent.MRI.activity	0.15796	0.236312
Synergistota	Skin.Complications	-0.156145	0.24181
Synergistota	Smoker	-0.155929	0.242469
Synergistota	Csection.Birth	-0.154826	0.245861
Verrucomicrobiota	Breastfed	-0.154625	0.24648
Synergistota	Disaese.duration.yrs	0.154316	0.247438
Actinobacteriota	Fatigue	-0.154034	0.248313
Actinobacteriota	Mother.Smoker	-0.153439	0.250168
Synergistota	Sample.during.period	0.150169	0.260526
Synergistota	Constipation	-0.14657	0.272254
Fusobacteriota	Skin.Complications	0.145454	0.275962
Proteobacteria	Disaese.duration.yrs	-0.144854	0.27797
Bacteroidota	Csection.Birth	0.143285	0.283261
Verrucomicrobiota	Csection.Birth	-0.142953	0.28439
Firmicutes	Fatigue	-0.142	0.287646
Campylobacterota	Race	-0.140586	0.292524
Firmicutes	Collection.DMT	-0.138563	0.299594
Campylobacterota	Allergies	0.138317	0.300459
Fusobacteriota	Smoker	-0.137616	0.302939
Campylobacterota	Skin.Complications	0.137208	0.304389
Bacteroidota	Allergies	0.135375	0.310956
Desulfobacterota	Age	0.134421	0.314411
Synergistota	Recent.clinical..relapse	-0.133948	0.316131
Desulfobacterota	Comorbidities	-0.132515	0.321386
Campylobacterota	Hormones	0.132235	0.322417
Actinobacteriota	Sample.during.period	0.132066	0.323041
Proteobacteria	Sample.during.period	-0.13142	0.325436
Desulfobacterota	Allergies	-0.130396	0.32925
Verrucomicrobiota	Joint.Muscle	-0.130044	0.330572
Fusobacteriota	Constipation	0.12975	0.331673
Campylobacterota	Comorbidities	-0.127486	0.34025
Actinobacteriota	Hormones	0.126722	0.343177
Synergistota	Food.Allergies	-0.12601	0.345917
Synergistota	Breastfed	-0.125261	0.348817
Firmicutes	Smoker	0.124273	0.35266
Desulfobacterota	Recent.clinical..relapse	0.122979	0.357734
Firmicutes	Current.EDSS	-0.122921	0.357964
Bacteroidota	Current.EDSS	0.122672	0.358947
Campylobacterota	Recent.infectious.Disease	0.121345	0.364207
Synergistota	Age	0.120832	0.366253
Bacteroidota	Recent.MRI.activity	0.119782	0.370465
Firmicutes	Hormones	0.119476	0.371695
Synergistota	Allergies	-0.119454	0.371784
Actinobacteriota	Health.physical.abnormalities	-0.118345	0.376274
Synergistota	Joint.Muscle	-0.118318	0.376384
Fusobacteriota	Diagnosis.Age	-0.117596	0.379321
Proteobacteria	Csection.Birth	-0.116884	0.382237
Campylobacterota	Food.Allergies	0.116727	0.382878
Proteobacteria	Allergies	-0.116012	0.385821
Proteobacteria	Current.EDSS	0.113108	0.397902
Synergistota	Mother.Smoker	-0.110942	0.407059
Bacteroidota	Disaese.duration.yrs	-0.11081	0.40762
Firmicutes	Food.Allergies	0.110591	0.408554
Firmicutes	Diagnosis	-0.110339	0.409631
Fusobacteriota	Hormones	0.109702	0.412353
Actinobacteriota	Onset.Age	-0.109104	0.414923
Firmicutes	Brain.Complaints	0.107104	0.423576
Bacteroidota	Diagnosis.Age	0.106622	0.425678
Firmicutes	Recent.infectious.Disease	0.106436	0.426493
Synergistota	Progressor.Severity	-0.106433	0.426506
Firmicutes	Health.physical.abnormalities	0.106099	0.427968
Bacteroidota	Collection.DMT	0.104564	0.434719
Fusobacteriota	Health.physical.abnormalities	-0.103254	0.440525
Synergistota	Diagnosis	-0.102821	0.442455
Verrucomicrobiota	Diagnosis	-0.101818	0.44694
Verrucomicrobiota	Recent.MRI.activity	-0.101707	0.447439
Bacteroidota	Age	0.100529	0.452744
Proteobacteria	Recent.MRI.activity	0.100024	0.455031
Fusobacteriota	Onset.Age	-0.0998305	0.455908
Fusobacteriota	Disaese.duration.yrs	-0.0995143	0.457344
Proteobacteria	Initial.EDSS	0.0990249	0.45957
Bacteroidota	Sex	0.0981087	0.463754
Bacteroidota	Health.physical.abnormalities	0.0979697	0.464391
Synergistota	Recent.infectious.Disease	-0.0977635	0.465336
Actinobacteriota	Disaese.duration.yrs	-0.0958508	0.474153
Bacteroidota	Breastfed	0.0947648	0.479199
Proteobacteria	Age	-0.0938193	0.483615
Fusobacteriota	Progressor.Status	0.092633	0.489186
Bacteroidota	Brain.Complaints	0.0925465	0.489593
Actinobacteriota	Comorbidities	-0.0924467	0.490064
Desulfobacterota	Progressor.Status	0.091627	0.493937
Desulfobacterota	Sample.during.period	-0.0906064	0.49878
Desulfobacterota	Disaese.duration.yrs	0.0888122	0.507355
Synergistota	Recent.MRI.activity	0.0887749	0.507534
Verrucomicrobiota	Mother.Smoker	-0.0885126	0.508794
Campylobacterota	Progressor.Status	0.0879976	0.511273
Actinobacteriota	Skin.Complications	-0.0869209	0.516475
Desulfobacterota	Joint.Muscle	-0.0868397	0.516868
Bacteroidota	Constipation	-0.0849033	0.526293
Firmicutes	Onset.Age	-0.084862	0.526495
Desulfobacterota	Prior.DMT	0.0825212	0.538004
Verrucomicrobiota	Age	-0.0821617	0.539783
Synergistota	Fatigue	0.081959	0.540787
Campylobacterota	Age	0.0807392	0.546847
Synergistota	Collection.DMT	-0.0794916	0.55308
Proteobacteria	Comorbidities	-0.0782241	0.559446
Bacteroidota	Prior.DMT	0.0779164	0.560997
Proteobacteria	Collection.DMT	0.0777277	0.561949
Campylobacterota	Health.physical.abnormalities	-0.076887	0.5662
Firmicutes	Sex	-0.0766412	0.567445
Firmicutes	Constipation	0.076413	0.568603
Proteobacteria	Onset.Age	0.076268	0.569339
Proteobacteria	Recent.clinical..relapse	-0.0747363	0.577141
Bacteroidota	Smoker	-0.0740228	0.580792
Proteobacteria	Joint.Muscle	0.0735128	0.583409
Synergistota	Hormones	0.0705367	0.598781
Verrucomicrobiota	Recent.clinical..relapse	-0.0692771	0.605341
Campylobacterota	Diagnosis.Age	-0.0673603	0.615383
Actinobacteriota	Smoker	0.0672611	0.615904
Actinobacteriota	Allergies	-0.0671825	0.616318
Synergistota	Brain.Complaints	-0.0668862	0.617878
Bacteroidota	Comorbidities	-0.0668461	0.618089
Bacteroidota	Recent.infectious.Disease	0.0651365	0.627122
Desulfobacterota	Fatigue	0.0651034	0.627297
Verrucomicrobiota	Diagnosis.Age	-0.0645844	0.63005
Bacteroidota	Mother.Smoker	0.064461	0.630706
Fusobacteriota	Prior.DMT	-0.0630015	0.638478
Campylobacterota	Constipation	0.062586	0.640698
Verrucomicrobiota	Fatigue	-0.0616447	0.645739
Synergistota	Diagnosis.Age	0.0608227	0.650153
Actinobacteriota	Diagnosis.Age	-0.0607292	0.650657
Campylobacterota	Joint.Muscle	0.0595276	0.657134
Bacteroidota	Race	0.0593791	0.657936
Actinobacteriota	Brain.Complaints	-0.0592714	0.658518
Verrucomicrobiota	Constipation	0.0575635	0.667775
Proteobacteria	Mother.Smoker	0.0573843	0.668749
Bacteroidota	Joint.Muscle	0.0559575	0.676525
Actinobacteriota	Race	-0.0554205	0.67946
Actinobacteriota	Current.EDSS	-0.0541089	0.68665
Campylobacterota	Fatigue	-0.053934	0.68761
Actinobacteriota	Csection.Birth	0.0522538	0.696864
Desulfobacterota	Onset.Age	0.0490055	0.71488
Firmicutes	Skin.Complications	0.0480596	0.720156
Verrucomicrobiota	Onset.Age	-0.0476311	0.72255
Verrucomicrobiota	Race	-0.0472718	0.72456
Verrucomicrobiota	Food.Allergies	-0.0472626	0.724611
Actinobacteriota	Progressor.Severity	-0.0455654	0.734129
Bacteroidota	Initial.EDSS	0.0449715	0.737469
Fusobacteriota	Current.EDSS	0.0446782	0.739121
Desulfobacterota	Skin.Complications	-0.042005	0.754224
Fusobacteriota	Breastfed	-0.040507	0.762728
Firmicutes	Initial.EDSS	-0.0401173	0.764945
Proteobacteria	Diagnosis.Age	-0.0392447	0.769916
Actinobacteriota	Initial.EDSS	-0.0389586	0.771548
Synergistota	Initial.EDSS	-0.0388663	0.772074
Fusobacteriota	Age	-0.0385374	0.773952
Verrucomicrobiota	Collection.DMT	0.037264	0.781233
Proteobacteria	Race	-0.036947	0.783048
Campylobacterota	Csection.Birth	-0.0367693	0.784066
Verrucomicrobiota	Hormones	0.0366536	0.78473
Bacteroidota	Sample.during.period	-0.0363429	0.786511
Bacteroidota	Food.Allergies	0.0362546	0.787018
Actinobacteriota	Joint.Muscle	-0.0362078	0.787286
Actinobacteriota	Progressor.Status	0.0361017	0.787895
Actinobacteriota	Constipation	-0.0360839	0.787997
Synergistota	Health.physical.abnormalities	-0.0350516	0.793927
Proteobacteria	Health.physical.abnormalities	-0.0348384	0.795154
Proteobacteria	Progressor.Severity	-0.0329402	0.806092
Campylobacterota	Collection.DMT	0.0324076	0.809168
Actinobacteriota	Collection.DMT	-0.0323954	0.809238
Fusobacteriota	Progressor.Severity	0.0314853	0.814501
Proteobacteria	Smoker	0.0300362	0.822898
Campylobacterota	Breastfed	-0.0298993	0.823692
Bacteroidota	Diagnosis	0.0298855	0.823772
Desulfobacterota	Smoker	0.0288082	0.830028
Proteobacteria	Constipation	-0.0275936	0.837095
Actinobacteriota	Diagnosis	-0.0269739	0.840705
Firmicutes	Allergies	0.026772	0.841882
Actinobacteriota	Prior.DMT	0.0267142	0.842219
Firmicutes	Sample.during.period	0.0261547	0.845483
Actinobacteriota	Recent.MRI.activity	-0.0259322	0.846781
Firmicutes	Diagnosis.Age	-0.025332	0.850286
Fusobacteriota	Mother.Smoker	-0.0227416	0.865446
Proteobacteria	Diagnosis	0.0225898	0.866335
Bacteroidota	Hormones	0.022265	0.86824
Proteobacteria	Brain.Complaints	-0.0218368	0.870752
Proteobacteria	Progressor.Status	0.021661	0.871784
Desulfobacterota	Collection.DMT	-0.0215298	0.872554
Campylobacterota	Prior.DMT	0.021005	0.875635
Firmicutes	Age	0.0208077	0.876795
Firmicutes	Breastfed	0.0207339	0.877228
Firmicutes	Csection.Birth	0.0195657	0.884096
Fusobacteriota	Race	0.0189205	0.887893
Fusobacteriota	Recent.clinical..relapse	-0.0184252	0.89081
Actinobacteriota	Recent.infectious.Disease	0.0177046	0.895056
Firmicutes	Race	0.0153946	0.908686
Proteobacteria	Fatigue	0.0144407	0.914322
Verrucomicrobiota	Comorbidities	0.0142855	0.915239
Verrucomicrobiota	Prior.DMT	0.0134162	0.92038
Verrucomicrobiota	Disaese.duration.yrs	0.0133716	0.920644
Synergistota	Prior.DMT	0.0126348	0.925003
Fusobacteriota	Comorbidities	0.0112701	0.933085
Actinobacteriota	Breastfed	0.0109091	0.935223
Proteobacteria	Breastfed	0.0108434	0.935612
Synergistota	Comorbidities	0.0080721	0.952046
Desulfobacterota	Sex	-0.0067458	0.959918
Fusobacteriota	Csection.Birth	-0.00582623	0.965378
Fusobacteriota	Diagnosis	0.00496283	0.970506
Firmicutes	Joint.Muscle	0.00329162	0.980436
Desulfobacterota	Brain.Complaints	0.00312532	0.981424
Campylobacterota	Mother.Smoker	0.00150314	0.991065
Fusobacteriota	Initial.EDSS	-0.00148896	0.991149
Desulfobacterota	Diagnosis.Age	-0.00126432	0.992485
Synergistota	Onset.Age	0.000815844	0.99515
Firmicutes	Mother.Smoker	-0.000637231	0.996212
Synergistota	Current.EDSS	-0.000353596	0.997898

## Sheet: S9
Table S9: Class Association with Progressor Status and Closely Related Subject Metadata. Related to Figure 3.
X1	X2	Correlation	p.adj
c__Firmicutes	Allergies	-0.481295	0.000130962
Verrucomicrobiae	Smoker	-0.38473	0.00286438
Campylobacteria	Sex	0.379557	0.00329783
Coriobacteriia	Recent.clinical..relapse	0.3669	0.00461245
Negativicutes	Collection.DMT	0.365331	0.00480393
c__Firmicutes	Recent.infectious.Disease	-0.363084	0.00509039
c__Firmicutes	Brain.Complaints	-0.362022	0.00523083
Negativicutes	Recent.clinical..relapse	0.35849	0.00572304
Desulfovibrionia	Health.physical.abnormalities	-0.353682	0.00645815
Campylobacteria	Sample.during.period	-0.3493	0.00719868
Verrucomicrobiae	Brain.Complaints	-0.344042	0.00818446
c__Firmicutes	Hormones	-0.343236	0.00834547
Desulfovibrionia	Constipation	-0.331736	0.0109619
Alphaproteobacteria	Recent.infectious.Disease	-0.324921	0.0128252
c__Firmicutes	Smoker	-0.324857	0.012844
Fusobacteriia	Allergies	0.319644	0.0144497
Campylobacteria	Disaese.duration.yrs	0.316114	0.0156325
c__Firmicutes	Skin.Complications	-0.314889	0.0160616
c__Firmicutes	Csection.Birth	-0.313433	0.016585
Fusobacteriia	Sex	0.309686	0.0179993
Alphaproteobacteria	Hormones	-0.309015	0.0182629
Alphaproteobacteria	Health.physical.abnormalities	-0.307846	0.0187303
Negativicutes	Recent.MRI.activity	0.307481	0.0188784
Actinobacteria	Food.Allergies	-0.302828	0.0208544
Bacteroidia	Progressor.Severity	0.29673	0.0237074
Lentisphaeria	Sample.during.period	-0.288849	0.0278759
Lentisphaeria	Sex	0.28624	0.0293849
Fusobacteriia	Brain.Complaints	0.283686	0.0309276
Clostridia	Disaese.duration.yrs	0.282843	0.0314512
c__Firmicutes	Health.physical.abnormalities	-0.280756	0.0327797
Alphaproteobacteria	Progressor.Severity	0.278775	0.034084
Alphaproteobacteria	Progressor.Status	0.278736	0.03411
Lentisphaeria	Food.Allergies	-0.272877	0.0382246
c__Firmicutes	Food.Allergies	-0.270225	0.040217
Bacilli	Recent.clinical..relapse	0.26273	0.0463174
Fusobacteriia	Sample.during.period	-0.261647	0.0472588
Alphaproteobacteria	Allergies	-0.261605	0.0472956
Negativicutes	Sample.during.period	-0.260178	0.0485594
Desulfovibrionia	Race	-0.259548	0.0491266
Fusobacteriia	Fatigue	0.258828	0.0497818
Campylobacteria	Current.EDSS	0.255565	0.0528384
Bacteroidia	Progressor.Status	0.255119	0.0532674
Lentisphaeria	Smoker	-0.2538	0.0545542
Clostridia	Recent.MRI.activity	-0.250677	0.0576999
Bacilli	Mother.Smoker	-0.248788	0.0596734
Lentisphaeria	Skin.Complications	-0.247924	0.0605946
Desulfovibrionia	Current.EDSS	0.247607	0.0609346
Campylobacteria	Recent.MRI.activity	-0.247594	0.0609488
Verrucomicrobiae	Progressor.Status	-0.246878	0.0617245
c__Firmicutes	Mother.Smoker	-0.245756	0.0629552
Desulfovibrionia	Diagnosis	0.244019	0.0648993
Desulfovibrionia	Hormones	-0.241285	0.068056
Bacteroidia	Recent.clinical..relapse	-0.240079	0.0694884
c__Firmicutes	Race	-0.239968	0.0696203
c__Firmicutes	Breastfed	-0.237654	0.0724384
Clostridia	Health.physical.abnormalities	0.237429	0.0727177
Fusobacteriia	Collection.DMT	0.236855	0.0734325
Lentisphaeria	Race	-0.235924	0.0746041
Clostridia	Collection.DMT	-0.235428	0.0752338
Lentisphaeria	Recent.MRI.activity	-0.229277	0.0834061
Desulfovibrionia	Recent.infectious.Disease	-0.226282	0.0876305
Clostridia	Progressor.Severity	-0.225225	0.0891606
Bacilli	Health.physical.abnormalities	-0.224127	0.0907733
Desulfovibrionia	Progressor.Severity	0.223994	0.0909697
Desulfovibrionia	Initial.EDSS	0.222983	0.0924764
Gammaproteobacteria	Hormones	-0.221745	0.0943485
Alphaproteobacteria	Skin.Complications	-0.220294	0.0965787
Campylobacteria	Smoker	-0.21566	0.10398
Negativicutes	Progressor.Status	0.211797	0.110478
Negativicutes	Sex	0.211229	0.111459
Verrucomicrobiae	Skin.Complications	-0.211179	0.111545
Desulfovibrionia	Recent.MRI.activity	0.209078	0.115235
Verrucomicrobiae	Allergies	-0.208273	0.116673
Verrucomicrobiae	Initial.EDSS	-0.207703	0.1177
Fusobacteriia	Joint.Muscle	0.207422	0.118209
Bacilli	Onset.Age	-0.207365	0.118312
Actinobacteria	Disaese.duration.yrs	-0.20623	0.120385
Alphaproteobacteria	Sample.during.period	-0.204821	0.122998
Lentisphaeria	Health.physical.abnormalities	-0.204557	0.123491
Verrucomicrobiae	Sex	-0.202862	0.1267
Bacilli	Csection.Birth	-0.202533	0.12733
Alphaproteobacteria	Sex	0.202275	0.127824
Bacteroidia	Fatigue	0.20217	0.128028
Actinobacteria	Age	-0.201675	0.128984
Gammaproteobacteria	Disaese.duration.yrs	-0.201428	0.129462
Verrucomicrobiae	Current.EDSS	-0.201305	0.129702
Gammaproteobacteria	Csection.Birth	-0.201236	0.129836
Clostridia	Brain.Complaints	0.200691	0.130901
Clostridia	Hormones	0.200687	0.130908
Clostridia	Fatigue	-0.199763	0.132728
Desulfovibrionia	Mother.Smoker	-0.199587	0.133076
Bacilli	Skin.Complications	-0.19559	0.141184
Bacilli	Sample.during.period	-0.194754	0.142926
Lentisphaeria	Joint.Muscle	-0.193271	0.146054
Coriobacteriia	Fatigue	-0.192543	0.147609
Verrucomicrobiae	Sample.during.period	0.192489	0.147724
Synergistia	Progressor.Status	-0.191238	0.150426
Negativicutes	Age	-0.190624	0.151764
Negativicutes	Progressor.Severity	0.190219	0.152652
Clostridia	Comorbidities	0.183471	0.168021
Alphaproteobacteria	Fatigue	0.183131	0.168824
Clostridia	Progressor.Status	-0.182915	0.169335
Campylobacteria	Diagnosis	0.182732	0.16977
Synergistia	Sex	-0.182535	0.170239
Fusobacteriia	Recent.infectious.Disease	0.181632	0.1724
Campylobacteria	Recent.clinical..relapse	-0.181092	0.1737
Clostridia	Food.Allergies	0.180432	0.175299
Clostridia	Skin.Complications	0.179903	0.17659
Verrucomicrobiae	Progressor.Severity	-0.17825	0.180664
c__Firmicutes	Disaese.duration.yrs	0.178141	0.180936
Gammaproteobacteria	Prior.DMT	0.178095	0.181052
Lentisphaeria	Diagnosis.Age	0.177798	0.181791
Desulfovibrionia	Food.Allergies	-0.177654	0.182151
c__Firmicutes	Joint.Muscle	-0.174691	0.18967
Campylobacteria	Progressor.Severity	0.174399	0.190421
Gammaproteobacteria	Food.Allergies	-0.1721	0.196425
Campylobacteria	Onset.Age	-0.17204	0.196582
Lentisphaeria	Prior.DMT	-0.169573	0.203175
Gammaproteobacteria	Progressor.Severity	-0.169177	0.204248
Alphaproteobacteria	Recent.clinical..relapse	0.169	0.20473
Verrucomicrobiae	Recent.infectious.Disease	-0.168534	0.205999
Bacteroidia	Skin.Complications	0.167852	0.207866
Desulfovibrionia	Csection.Birth	-0.165396	0.214692
Gammaproteobacteria	Recent.MRI.activity	0.164237	0.217968
Fusobacteriia	Food.Allergies	0.163666	0.219595
Verrucomicrobiae	Health.physical.abnormalities	-0.162754	0.22221
Lentisphaeria	Recent.clinical..relapse	0.162726	0.22229
Verrucomicrobiae	Breastfed	-0.162545	0.222812
Coriobacteriia	Skin.Complications	-0.162433	0.223135
Desulfovibrionia	Breastfed	-0.162425	0.223157
Coriobacteriia	Smoker	0.162138	0.223987
Synergistia	Race	-0.161848	0.22483
Bacteroidia	Onset.Age	0.161038	0.22719
Campylobacteria	Brain.Complaints	0.160662	0.228289
Coriobacteriia	Onset.Age	-0.160606	0.228454
Coriobacteriia	Constipation	-0.159194	0.232626
Campylobacteria	Initial.EDSS	0.158254	0.235431
Fusobacteriia	Recent.MRI.activity	0.15796	0.236312
c__Firmicutes	Recent.MRI.activity	-0.157287	0.238343
Negativicutes	Onset.Age	-0.157095	0.238923
Bacilli	Sex	0.156966	0.239313
Synergistia	Skin.Complications	-0.156145	0.24181
Synergistia	Smoker	-0.155929	0.242469
Synergistia	Csection.Birth	-0.154826	0.245861
Synergistia	Disaese.duration.yrs	0.154316	0.247438
Lentisphaeria	Initial.EDSS	-0.15297	0.251635
c__Firmicutes	Diagnosis.Age	0.152116	0.254324
c__Firmicutes	Collection.DMT	-0.151444	0.256453
Synergistia	Sample.during.period	0.150169	0.260526
Negativicutes	Disaese.duration.yrs	-0.149655	0.262178
Negativicutes	Health.physical.abnormalities	-0.14801	0.267519
Actinobacteria	Mother.Smoker	-0.1472	0.270175
Bacilli	Recent.MRI.activity	-0.146949	0.271003
Bacilli	Breastfed	-0.14678	0.271559
Synergistia	Constipation	-0.14657	0.272254
Negativicutes	Constipation	-0.146458	0.272624
Fusobacteriia	Skin.Complications	0.145454	0.275962
Negativicutes	Diagnosis	0.144976	0.277559
Lentisphaeria	Constipation	0.14484	0.278015
Bacteroidia	Csection.Birth	0.143285	0.283261
Actinobacteria	Sample.during.period	0.141342	0.28991
Lentisphaeria	Fatigue	-0.141317	0.289996
Bacilli	Disaese.duration.yrs	0.140944	0.291282
Alphaproteobacteria	Brain.Complaints	-0.14079	0.291817
Actinobacteria	Recent.clinical..relapse	0.140656	0.29228
Campylobacteria	Race	-0.140586	0.292524
Clostridia	Diagnosis	-0.140124	0.294129
Negativicutes	Hormones	-0.138496	0.299829
Alphaproteobacteria	Comorbidities	-0.138456	0.299968
Campylobacteria	Allergies	0.138317	0.300459
Actinobacteria	Sex	-0.138311	0.300482
Verrucomicrobiae	Csection.Birth	-0.138128	0.301126
Fusobacteriia	Smoker	-0.137616	0.302939
Campylobacteria	Skin.Complications	0.137208	0.304389
Bacteroidia	Allergies	0.135375	0.310956
Negativicutes	Diagnosis.Age	-0.134909	0.31264
Desulfovibrionia	Age	0.134421	0.314411
c__Firmicutes	Comorbidities	-0.134357	0.314645
Bacilli	Collection.DMT	0.134072	0.31568
Synergistia	Recent.clinical..relapse	-0.133948	0.316131
Alphaproteobacteria	Mother.Smoker	-0.133901	0.316303
Alphaproteobacteria	Diagnosis	0.133651	0.317218
Desulfovibrionia	Comorbidities	-0.132515	0.321386
Campylobacteria	Hormones	0.132235	0.322417
Lentisphaeria	Hormones	-0.13139	0.325545
Alphaproteobacteria	Collection.DMT	0.130701	0.328112
Negativicutes	Joint.Muscle	-0.130567	0.328611
Desulfovibrionia	Allergies	-0.130396	0.32925
Gammaproteobacteria	Age	-0.130356	0.329402
Fusobacteriia	Constipation	0.12975	0.331673
Lentisphaeria	Recent.infectious.Disease	-0.127724	0.339345
Campylobacteria	Comorbidities	-0.127486	0.34025
Bacilli	Smoker	0.126337	0.344657
Synergistia	Food.Allergies	-0.12601	0.345917
Actinobacteria	Current.EDSS	-0.126005	0.345938
Synergistia	Breastfed	-0.125261	0.348817
Clostridia	Constipation	0.125232	0.348926
Alphaproteobacteria	Prior.DMT	0.123305	0.356451
Clostridia	Current.EDSS	-0.123014	0.357596
Desulfovibrionia	Recent.clinical..relapse	0.122979	0.357734
Bacteroidia	Current.EDSS	0.122672	0.358947
Negativicutes	Race	-0.122277	0.360507
Campylobacteria	Recent.infectious.Disease	0.121345	0.364207
Synergistia	Age	0.120832	0.366253
Coriobacteriia	Progressor.Status	0.120339	0.368226
c__Firmicutes	Current.EDSS	0.120238	0.36863
Negativicutes	Prior.DMT	-0.120214	0.368728
Bacteroidia	Recent.MRI.activity	0.119782	0.370465
Bacilli	Brain.Complaints	-0.119583	0.371267
Synergistia	Allergies	-0.119454	0.371784
Synergistia	Joint.Muscle	-0.118318	0.376384
Bacilli	Diagnosis.Age	-0.118073	0.377381
Gammaproteobacteria	Progressor.Status	-0.117932	0.377952
Fusobacteriia	Diagnosis.Age	-0.117596	0.379321
Alphaproteobacteria	Race	-0.116891	0.382209
Campylobacteria	Food.Allergies	0.116727	0.382878
Clostridia	Joint.Muscle	0.115207	0.38915
Clostridia	Smoker	0.113952	0.394368
Verrucomicrobiae	Joint.Muscle	-0.11365	0.395631
Coriobacteriia	Brain.Complaints	-0.113344	0.396916
Gammaproteobacteria	Fatigue	-0.113119	0.397859
c__Firmicutes	Age	0.112014	0.402513
c__Firmicutes	Diagnosis	0.1117	0.403843
Clostridia	Age	0.111303	0.405526
Synergistia	Mother.Smoker	-0.110942	0.407059
Bacteroidia	Disaese.duration.yrs	-0.11081	0.40762
Actinobacteria	Fatigue	-0.110712	0.408038
c__Firmicutes	Initial.EDSS	0.110244	0.410036
c__Firmicutes	Prior.DMT	-0.109877	0.411607
c__Firmicutes	Progressor.Status	-0.109849	0.411724
c__Firmicutes	Fatigue	-0.109849	0.411724
Gammaproteobacteria	Recent.infectious.Disease	-0.109727	0.412247
Fusobacteriia	Hormones	0.109702	0.412353
Actinobacteria	Smoker	-0.109682	0.412441
Gammaproteobacteria	Skin.Complications	-0.108812	0.416182
Actinobacteria	Initial.EDSS	-0.107794	0.420582
Lentisphaeria	Allergies	-0.107148	0.423387
Bacteroidia	Diagnosis.Age	0.106622	0.425678
Clostridia	Allergies	0.106583	0.42585
Synergistia	Progressor.Severity	-0.106433	0.426506
Clostridia	Sex	-0.105951	0.428614
c__Firmicutes	Constipation	-0.10589	0.428883
Actinobacteria	Health.physical.abnormalities	-0.105148	0.432139
c__Firmicutes	Recent.clinical..relapse	-0.104954	0.432996
Bacteroidia	Collection.DMT	0.104564	0.434719
Lentisphaeria	Brain.Complaints	-0.10396	0.43739
Alphaproteobacteria	Current.EDSS	0.103803	0.438087
Fusobacteriia	Health.physical.abnormalities	-0.103254	0.440525
Synergistia	Diagnosis	-0.102821	0.442455
Verrucomicrobiae	Diagnosis	-0.102211	0.44518
Bacilli	Allergies	-0.10069	0.452021
Bacteroidia	Age	0.100529	0.452744
Coriobacteriia	Mother.Smoker	-0.100481	0.452962
Fusobacteriia	Onset.Age	-0.0998305	0.455908
Fusobacteriia	Disaese.duration.yrs	-0.0995143	0.457344
Alphaproteobacteria	Disaese.duration.yrs	0.098333	0.462728
Bacteroidia	Sex	0.0981087	0.463754
Bacteroidia	Health.physical.abnormalities	0.0979697	0.464391
Clostridia	Breastfed	0.0979521	0.464471
Synergistia	Recent.infectious.Disease	-0.0977635	0.465336
Actinobacteria	Joint.Muscle	-0.0976513	0.465851
Gammaproteobacteria	Constipation	-0.0976388	0.465908
Lentisphaeria	Collection.DMT	-0.0972191	0.467837
Actinobacteria	Hormones	0.0957019	0.474843
Actinobacteria	Comorbidities	-0.0952912	0.47675
Verrucomicrobiae	Mother.Smoker	-0.0949101	0.478522
Bacteroidia	Breastfed	0.0947648	0.479199
Coriobacteriia	Health.physical.abnormalities	-0.0944858	0.4805
Bacilli	Diagnosis	0.0943082	0.481329
Fusobacteriia	Progressor.Status	0.092633	0.489186
Bacteroidia	Brain.Complaints	0.0925465	0.489593
Desulfovibrionia	Progressor.Status	0.091627	0.493937
Clostridia	Prior.DMT	-0.0912735	0.495611
Bacilli	Race	-0.0910479	0.496682
Verrucomicrobiae	Recent.MRI.activity	-0.090654	0.498554
Desulfovibrionia	Sample.during.period	-0.0906064	0.49878
Alphaproteobacteria	Breastfed	0.0899157	0.502072
Gammaproteobacteria	Onset.Age	0.0898213	0.502523
Clostridia	Sample.during.period	0.0890324	0.506299
Lentisphaeria	Current.EDSS	-0.0888326	0.507257
Desulfovibrionia	Disaese.duration.yrs	0.0888122	0.507355
Synergistia	Recent.MRI.activity	0.0887749	0.507534
Coriobacteriia	Age	-0.0884327	0.509178
Campylobacteria	Progressor.Status	0.0879976	0.511273
Negativicutes	Breastfed	0.0874373	0.513976
Desulfovibrionia	Joint.Muscle	-0.0868397	0.516868
Gammaproteobacteria	Breastfed	-0.0865173	0.518431
Clostridia	Csection.Birth	0.0862384	0.519786
Bacteroidia	Constipation	-0.0849033	0.526293
Bacilli	Constipation	0.0849033	0.526293
Negativicutes	Current.EDSS	0.0848858	0.526379
Desulfovibrionia	Prior.DMT	0.0825212	0.538004
Synergistia	Fatigue	0.081959	0.540787
Bacilli	Age	-0.0818456	0.541349
Coriobacteriia	Hormones	0.0816636	0.542251
Campylobacteria	Age	0.0807392	0.546847
Lentisphaeria	Onset.Age	0.0804594	0.548242
Synergistia	Collection.DMT	-0.0794916	0.55308
Actinobacteria	Recent.infectious.Disease	0.0792378	0.554352
Bacilli	Food.Allergies	-0.0779181	0.560988
Bacteroidia	Prior.DMT	0.0779164	0.560997
Gammaproteobacteria	Initial.EDSS	0.0777918	0.561625
Campylobacteria	Health.physical.abnormalities	-0.076887	0.5662
Gammaproteobacteria	Sex	0.0753738	0.573888
Bacilli	Initial.EDSS	0.0752238	0.574653
Lentisphaeria	Mother.Smoker	-0.0744589	0.57856
Bacteroidia	Smoker	-0.0740228	0.580792
Clostridia	Race	0.073894	0.581453
Verrucomicrobiae	Recent.clinical..relapse	-0.0732486	0.584766
c__Firmicutes	Sex	-0.0729411	0.586348
Verrucomicrobiae	Fatigue	-0.0726111	0.588047
Synergistia	Hormones	0.0705367	0.598781
Negativicutes	Skin.Complications	-0.0702355	0.600347
Negativicutes	Fatigue	0.0697967	0.602631
Actinobacteria	Progressor.Severity	-0.0689793	0.606896
Coriobacteriia	Food.Allergies	-0.068489	0.609461
Verrucomicrobiae	Age	-0.0682854	0.610528
Campylobacteria	Diagnosis.Age	-0.0673603	0.615383
Actinobacteria	Diagnosis.Age	-0.067193	0.616263
Synergistia	Brain.Complaints	-0.0668862	0.617878
Bacteroidia	Comorbidities	-0.0668461	0.618089
Gammaproteobacteria	Smoker	0.066407	0.620403
Coriobacteriia	Collection.DMT	-0.0662877	0.621033
Coriobacteriia	Sex	-0.0654322	0.625555
Bacteroidia	Recent.infectious.Disease	0.0651365	0.627122
Desulfovibrionia	Fatigue	0.0651034	0.627297
Bacteroidia	Mother.Smoker	0.064461	0.630706
Negativicutes	Recent.infectious.Disease	0.0644435	0.630798
Coriobacteriia	Allergies	-0.0636466	0.635038
Fusobacteriia	Prior.DMT	-0.0630015	0.638478
Campylobacteria	Constipation	0.062586	0.640698
Actinobacteria	Onset.Age	-0.0622527	0.642481
Verrucomicrobiae	Diagnosis.Age	-0.0615983	0.645988
Actinobacteria	Constipation	0.0615549	0.646221
Synergistia	Diagnosis.Age	0.0608227	0.650153
Coriobacteriia	Disaese.duration.yrs	0.060607	0.651314
Clostridia	Mother.Smoker	0.060537	0.651691
Campylobacteria	Joint.Muscle	0.0595276	0.657134
Gammaproteobacteria	Race	-0.0593791	0.657936
Bacteroidia	Race	0.0593791	0.657936
Gammaproteobacteria	Brain.Complaints	0.0592714	0.658518
Coriobacteriia	Joint.Muscle	0.0581519	0.66458
Bacilli	Current.EDSS	0.0574731	0.668266
Bacteroidia	Joint.Muscle	0.0559575	0.676525
Clostridia	Recent.infectious.Disease	0.0556432	0.678243
Campylobacteria	Fatigue	-0.053934	0.68761
Actinobacteria	Diagnosis	-0.0536466	0.68919
Coriobacteriia	Recent.MRI.activity	-0.0530992	0.692203
Negativicutes	Comorbidities	-0.0526235	0.694824
Coriobacteriia	Diagnosis.Age	-0.0524493	0.695785
Gammaproteobacteria	Current.EDSS	0.0523956	0.696082
Negativicutes	Food.Allergies	0.052116	0.697626
Alphaproteobacteria	Joint.Muscle	-0.0503371	0.707476
Desulfovibrionia	Onset.Age	0.0490055	0.71488
Gammaproteobacteria	Sample.during.period	-0.0486979	0.716594
Bacilli	Progressor.Status	0.0481356	0.719731
Lentisphaeria	Comorbidities	-0.0473972	0.723858
Coriobacteriia	Breastfed	-0.0465281	0.728725
c__Firmicutes	Onset.Age	-0.0463126	0.729934
Verrucomicrobiae	Onset.Age	-0.0460006	0.731685
Lentisphaeria	Progressor.Status	-0.0458325	0.732628
Coriobacteriia	Race	0.0457439	0.733126
Alphaproteobacteria	Recent.MRI.activity	-0.0455984	0.733944
Bacteroidia	Initial.EDSS	0.0449715	0.737469
Fusobacteriia	Current.EDSS	0.0446782	0.739121
Coriobacteriia	Recent.infectious.Disease	-0.0437246	0.744497
Actinobacteria	Race	-0.0435447	0.745513
Clostridia	Initial.EDSS	-0.0432803	0.747006
Gammaproteobacteria	Recent.clinical..relapse	-0.0425902	0.750909
Verrucomicrobiae	Hormones	0.0422768	0.752684
Actinobacteria	Csection.Birth	0.0421566	0.753364
Desulfovibrionia	Skin.Complications	-0.042005	0.754224
Negativicutes	Smoker	0.0410684	0.759537
Negativicutes	Csection.Birth	0.0410566	0.759605
Coriobacteriia	Progressor.Severity	0.0406683	0.761811
Verrucomicrobiae	Constipation	0.0405568	0.762445
Fusobacteriia	Breastfed	-0.040507	0.762728
Synergistia	Initial.EDSS	-0.0388663	0.772074
Alphaproteobacteria	Age	-0.0386616	0.773243
Fusobacteriia	Age	-0.0385374	0.773952
Alphaproteobacteria	Constipation	0.0380015	0.777014
Clostridia	Diagnosis.Age	0.0372747	0.781171
Campylobacteria	Csection.Birth	-0.0367693	0.784066
Bacteroidia	Sample.during.period	-0.0363429	0.786511
Bacteroidia	Food.Allergies	0.0362546	0.787018
Verrucomicrobiae	Food.Allergies	-0.0357977	0.78964
Bacilli	Hormones	-0.0356995	0.790204
Alphaproteobacteria	Food.Allergies	-0.0351695	0.79325
Synergistia	Health.physical.abnormalities	-0.0350516	0.793927
Negativicutes	Initial.EDSS	0.0350126	0.794152
Lentisphaeria	Csection.Birth	-0.0347278	0.79579
Negativicutes	Allergies	-0.0345173	0.797001
Clostridia	Recent.clinical..relapse	0.0341807	0.798939
Lentisphaeria	Age	0.0340948	0.799434
Verrucomicrobiae	Collection.DMT	0.0327934	0.80694
Lentisphaeria	Disaese.duration.yrs	-0.0327759	0.80704
Campylobacteria	Collection.DMT	0.0324076	0.809168
Bacilli	Joint.Muscle	-0.031819	0.812571
Fusobacteriia	Progressor.Severity	0.0314853	0.814501
Campylobacteria	Breastfed	-0.0298993	0.823692
Bacteroidia	Diagnosis	0.0298855	0.823772
Actinobacteria	Allergies	-0.0298028	0.824252
Desulfovibrionia	Smoker	0.0288082	0.830028
c__Firmicutes	Progressor.Severity	0.0277964	0.835914
Clostridia	Onset.Age	-0.0275378	0.83742
Coriobacteriia	Initial.EDSS	-0.0271833	0.839485
Gammaproteobacteria	Allergies	-0.0271087	0.839919
Bacilli	Recent.infectious.Disease	-0.027094	0.840005
Alphaproteobacteria	Csection.Birth	-0.025784	0.847646
c__Firmicutes	Sample.during.period	0.0250579	0.851888
Actinobacteria	Skin.Complications	-0.0247429	0.853729
Coriobacteriia	Comorbidities	-0.0241784	0.857031
Bacilli	Comorbidities	-0.0241784	0.857031
Alphaproteobacteria	Onset.Age	-0.0233172	0.862073
Actinobacteria	Collection.DMT	0.0230938	0.863381
Verrucomicrobiae	Disaese.duration.yrs	0.0229372	0.864299
Fusobacteriia	Mother.Smoker	-0.0227416	0.865446
Verrucomicrobiae	Prior.DMT	0.0223875	0.867521
Bacteroidia	Hormones	0.022265	0.86824
Negativicutes	Brain.Complaints	-0.0218368	0.870752
Desulfovibrionia	Collection.DMT	-0.0215298	0.872554
Coriobacteriia	Sample.during.period	0.0211367	0.874862
Campylobacteria	Prior.DMT	0.021005	0.875635
Gammaproteobacteria	Joint.Muscle	0.0208469	0.876564
Coriobacteriia	Prior.DMT	-0.0200357	0.881332
Bacilli	Prior.DMT	-0.0200357	0.881332
Fusobacteriia	Race	0.0189205	0.887893
Gammaproteobacteria	Collection.DMT	-0.0186033	0.889761
Verrucomicrobiae	Comorbidities	0.0185937	0.889818
Fusobacteriia	Recent.clinical..relapse	-0.0184252	0.89081
Gammaproteobacteria	Diagnosis.Age	-0.0163135	0.903261
Lentisphaeria	Progressor.Severity	0.0156638	0.907096
Verrucomicrobiae	Race	-0.0154815	0.908173
Alphaproteobacteria	Initial.EDSS	0.0153137	0.909164
Lentisphaeria	Breastfed	-0.0150697	0.910605
Negativicutes	Mother.Smoker	0.0146228	0.913246
Gammaproteobacteria	Health.physical.abnormalities	0.0141465	0.916061
Alphaproteobacteria	Diagnosis.Age	0.0138112	0.918044
Alphaproteobacteria	Smoker	0.0136986	0.91871
Gammaproteobacteria	Comorbidities	0.0128003	0.924024
Synergistia	Prior.DMT	0.0126348	0.925003
Actinobacteria	Progressor.Status	-0.0120339	0.928561
Actinobacteria	Brain.Complaints	0.0114383	0.932088
Fusobacteriia	Comorbidities	0.0112701	0.933085
Actinobacteria	Prior.DMT	0.0111309	0.933909
Coriobacteriia	Current.EDSS	-0.00912717	0.945787
Coriobacteriia	Diagnosis	-0.00866779	0.948512
Actinobacteria	Recent.MRI.activity	0.00864405	0.948652
Synergistia	Comorbidities	0.0080721	0.952046
Bacilli	Fatigue	-0.00722035	0.957101
Desulfovibrionia	Sex	-0.0067458	0.959918
Actinobacteria	Breastfed	0.00657176	0.960951
Fusobacteriia	Csection.Birth	-0.00582623	0.965378
Gammaproteobacteria	Mother.Smoker	-0.00576862	0.96572
Fusobacteriia	Diagnosis	0.00496283	0.970506
Bacilli	Progressor.Severity	-0.00466749	0.972261
Desulfovibrionia	Brain.Complaints	0.00312532	0.981424
Coriobacteriia	Csection.Birth	-0.00161083	0.990425
Campylobacteria	Mother.Smoker	0.00150314	0.991065
Fusobacteriia	Initial.EDSS	-0.00148896	0.991149
Desulfovibrionia	Diagnosis.Age	-0.00126432	0.992485
Synergistia	Onset.Age	0.000815844	0.99515
Lentisphaeria	Diagnosis	0.000477976	0.997159
Gammaproteobacteria	Diagnosis	0.00036813	0.997812
Synergistia	Current.EDSS	-0.000353596	0.997898

[truncated: 11 more sheets: S10, S11, S12, S13, S14, S15, S16, S17, S18, S19, S20]
